# Supplementary material for: A stroma-corrected ZEB1 transcriptional signature is inversely associated with antitumor immune activity in breast cancer
Source: Sci Rep. 2019 Nov 28;9:17807. doi: 10.1038/s41598-019-54282-z (PMC6882801; doi:10.1038/s41598-019-54282-z)
Supplement: Supplementary file 2 — Supplementary Dataset 1 [file 41598_2019_54282_MOESM2_ESM.csv]

	V1
Hugo_Symbol	ZEB1
Entrez_Gene_Id	ZEB1	Description	StromalScore	ImmuneScore	ESTIMATEScore
MB-0000	5.530228	MB-0000	5652.272	5860.249	11512.521
MB-0002	5.898856	MB-0002	4260.132	3781.952	8042.084
MB-0005	6.245066	MB-0005	5985.451	5748.053	11733.503
MB-0006	6.065052	MB-0006	5849.284	6102.168	11951.452
MB-0008	5.435821	MB-0008	4925.262	5828.724	10753.986
MB-0010	6.106016	MB-0010	5680.245	5296.697	10976.942
MB-0014	6.343096	MB-0014	6084.541	6136.554	12221.095
MB-0022	6.276622	MB-0022	6505.191	7936.552	14441.743
MB-0028	5.419116	MB-0028	3610.345	4385.102	7995.446
MB-0035	5.197529	MB-0035	1547.108	2817.242	4364.35
MB-0036	5.652367	MB-0036	4929.534	4668.415	9597.95
MB-0039	5.359118	MB-0039	1617.143	3210.851	4827.994
MB-0045	5.46355	MB-0045	6032.108	8471.804	14503.912
MB-0046	5.697933	MB-0046	3851.903	4544.399	8396.302
MB-0048	6.30081	MB-0048	6608.566	7562.801	14171.368
MB-0050	5.464036	MB-0050	5264.869	5622.102	10886.97
MB-0053	5.870021	MB-0053	5056.088	6640.854	11696.942
MB-0054	5.79823	MB-0054	5709.93	7217.907	12927.837
MB-0056	5.687102	MB-0056	4630.386	4967.123	9597.509
MB-0060	5.424982	MB-0060	3168.829	6807.308	9976.137
MB-0062	5.558368	MB-0062	3633.022	6476.101	10109.124
MB-0064	5.73803	MB-0064	4220.71	4537.53	8758.24
MB-0066	5.650288	MB-0066	4964.057	6955.266	11919.323
MB-0068	6.284927	MB-0068	5575.265	5625.926	11201.191
MB-0079	5.832585	MB-0079	5450.355	6143.442	11593.797
MB-0081	6.045549	MB-0081	6191.563	8247.409	14438.972
MB-0083	6.178889	MB-0083	5548.271	5941.904	11490.175
MB-0093	5.770581	MB-0093	6374.673	7873.043	14247.716
MB-0095	5.413785	MB-0095	3353.386	4499.675	7853.062
MB-0097	5.655047	MB-0097	4106.23	3890.904	7997.134
MB-0100	5.127887	MB-0100	5072.46	6458.557	11531.016
MB-0101	5.683475	MB-0101	5339.611	7385.892	12725.503
MB-0102	5.614589	MB-0102	5573.877	6371.952	11945.828
MB-0106	5.492437	MB-0106	4894.758	4663.979	9558.737
MB-0107	5.59063	MB-0107	3887.798	3746.695	7634.493
MB-0108	5.809119	MB-0108	5783.191	8309.639	14092.83
MB-0109	5.221392	MB-0109	1796.248	6278.096	8074.344
MB-0111	5.814905	MB-0111	6041.285	5272.929	11314.215
MB-0112	5.405742	MB-0112	5397.155	6290.773	11687.928
MB-0113	5.711542	MB-0113	4834.66	5217.419	10052.078
MB-0114	5.590348	MB-0114	4018.313	4221.399	8239.712
MB-0115	5.449647	MB-0115	4680.503	6117.847	10798.35
MB-0116	6.052685	MB-0116	5723.007	5144.597	10867.604
MB-0117	5.48063	MB-0117	5483.955	6520.417	12004.371
MB-0119	5.397101	MB-0119	4472.613	6157.548	10630.161
MB-0120	5.627708	MB-0120	5810.164	6708.411	12518.575
MB-0121	5.781056	MB-0121	5301.855	5808.175	11110.03
MB-0122	5.959093	MB-0122	4951.258	4383.06	9334.318
MB-0123	5.704709	MB-0123	5062.869	5589.933	10652.802
MB-0124	5.65179	MB-0124	6007.041	6690.963	12698.004
MB-0125	5.439473	MB-0125	3492.872	3665.593	7158.464
MB-0126	5.466013	MB-0126	5452.19	5540.79	10992.98
MB-0127	5.893686	MB-0127	6354.081	6199.422	12553.502
MB-0128	5.752061	MB-0128	6293.187	7248.508	13541.695
MB-0129	5.926836	MB-0129	6016.868	5947.806	11964.674
MB-0130	5.637606	MB-0130	5925.311	5641.353	11566.665
MB-0131	5.453871	MB-0131	4974.647	5717.14	10691.787
MB-0133	5.954246	MB-0133	5121.091	4414.003	9535.094
MB-0134	5.688081	MB-0134	4609.335	4994.725	9604.06
MB-0135	5.737725	MB-0135	4955.57	5829.209	10784.779
MB-0136	5.998775	MB-0136	6417.85	7530.234	13948.085
MB-0138	5.863043	MB-0138	5779.077	5455.667	11234.744
MB-0139	5.547366	MB-0139	5299.288	5334.198	10633.486
MB-0140	5.595431	MB-0140	4958.086	5363.688	10321.774
MB-0142	5.161982	MB-0142	2532.892	3405.566	5938.457
MB-0143	5.627139	MB-0143	4835.841	5510.387	10346.228
MB-0144	5.632031	MB-0144	5611.809	6667.023	12278.831
MB-0145	5.908001	MB-0145	5559.902	4633.84	10193.742
MB-0146	5.576591	MB-0146	4205.625	5364.885	9570.511
MB-0147	5.376046	MB-0147	3297.879	5564.544	8862.423
MB-0148	5.737703	MB-0148	5721.479	7270.319	12991.797
MB-0149	5.405476	MB-0149	3291.595	4085.442	7377.037
MB-0150	5.306882	MB-0150	5380.579	7996.744	13377.323
MB-0151	5.175244	MB-0151	4458.016	5699.23	10157.246
MB-0152	5.337401	MB-0152	5204.016	6394.582	11598.599
MB-0154	6.127837	MB-0154	5912.086	5476.585	11388.671
MB-0155	5.868406	MB-0155	6976.838	7448.966	14425.805
MB-0157	5.387104	MB-0157	6447.991	7651.074	14099.065
MB-0162	5.597778	MB-0162	5367.177	6079.209	11446.386
MB-0163	5.483627	MB-0163	4397.382	4399.81	8797.192
MB-0164	5.567274	MB-0164	5815.638	7119.037	12934.676
MB-0165	5.883746	MB-0165	6028.624	7148.393	13177.018
MB-0166	5.656886	MB-0166	5392.666	4985.783	10378.449
MB-0167	5.34156	MB-0167	4448.495	5825.702	10274.197
MB-0168	6.367509	MB-0168	6691.404	6091.806	12783.21
MB-0170	6.000993	MB-0170	6535.382	7399.785	13935.167
MB-0171	5.645013	MB-0171	6215.189	6493.077	12708.266
MB-0172	5.775197	MB-0172	5191.368	6669.642	11861.01
MB-0173	5.231343	MB-0173	3391.857	6035.307	9427.163
MB-0174	5.448608	MB-0174	6651.394	7580.182	14231.576
MB-0175	5.732964	MB-0175	4641.1	5013.605	9654.705
MB-0176	5.823557	MB-0176	4959.378	4923.389	9882.766
MB-0177	5.954296	MB-0177	6207.898	5570.968	11778.866
MB-0178	5.757095	MB-0178	4650.739	5707.573	10358.312
MB-0179	5.595898	MB-0179	7403.856	8728.044	16131.9
MB-0180	5.533719	MB-0180	4815.777	4294.282	9110.059
MB-0181	5.383875	MB-0181	5893.521	6049.97	11943.491
MB-0184	5.277445	MB-0184	3223.978	4339.421	7563.4
MB-0188	5.716287	MB-0188	5725.732	7304.823	13030.555
MB-0189	5.947367	MB-0189	6561.907	6765.92	13327.827
MB-0191	5.497015	MB-0191	5092.054	6384.482	11476.536
MB-0192	5.764895	MB-0192	5932.464	8788.206	14720.67
MB-0193	5.537011	MB-0193	5343.787	4012.168	9355.955
MB-0194	5.872283	MB-0194	6038.375	5368.686	11407.061
MB-0195	5.715009	MB-0195	3908.931	4607.754	8516.684
MB-0197	5.625576	MB-0197	6354.271	7817.559	14171.83
MB-0198	6.202081	MB-0198	6110.537	4549.308	10659.844
MB-0199	5.443873	MB-0199	5812.326	6378.968	12191.294
MB-0200	5.393073	MB-0200	3505.087	5232.804	8737.891
MB-0201	5.75361	MB-0201	5982.99	5379.915	11362.905
MB-0202	5.655511	MB-0202	5609.452	5546.245	11155.697
MB-0203	5.598203	MB-0203	5716.261	6400.518	12116.779
MB-0204	5.773282	MB-0204	6239.379	5443.107	11682.486
MB-0205	5.653407	MB-0205	6013.579	6248.661	12262.241
MB-0206	5.470237	MB-0206	6661.733	8310.396	14972.128
MB-0207	5.870151	MB-0207	5791.708	5486.59	11278.298
MB-0209	5.921196	MB-0209	6955.483	7724.362	14679.845
MB-0211	6.012681	MB-0211	7083.326	6575.653	13658.979
MB-0214	5.674575	MB-0214	4558.342	6205.094	10763.436
MB-0215	5.837065	MB-0215	6114.34	6510.22	12624.56
MB-0218	5.6294	MB-0218	5308.527	4627.637	9936.164
MB-0220	6.080591	MB-0220	6729.853	8815.646	15545.499
MB-0221	5.549201	MB-0221	4583.141	6159.617	10742.758
MB-0222	5.739024	MB-0222	6483.941	8261.558	14745.5
MB-0223	5.528461	MB-0223	5407.747	6640.727	12048.475
MB-0224	5.686262	MB-0224	6243.136	5923.022	12166.159
MB-0225	5.518667	MB-0225	3343.574	4249.283	7592.857
MB-0226	5.632669	MB-0226	5619.743	5477.71	11097.453
MB-0227	5.820704	MB-0227	5900.601	6362.796	12263.397
MB-0228	5.693339	MB-0228	5259.955	5014.242	10274.197
MB-0229	5.745086	MB-0229	5694.377	5302.592	10996.968
MB-0230	5.442222	MB-0230	4373.935	5236.959	9610.894
MB-0231	5.615022	MB-0231	5711.373	5922.249	11633.622
MB-0232	5.80882	MB-0232	4991.431	5288.589	10280.02
MB-0233	5.596184	MB-0233	6191.838	7914.019	14105.857
MB-0234	5.747914	MB-0234	5149.225	6414.891	11564.117
MB-0235	5.796221	MB-0235	5399.954	6313.718	11713.672
MB-0236	6.024885	MB-0236	6092.468	6396.694	12489.163
MB-0238	5.565182	MB-0238	5326.512	7595.92	12922.433
MB-0239	6.061545	MB-0239	6500.273	6717.897	13218.17
MB-0241	5.524891	MB-0241	5887.377	6355.314	12242.691
MB-0242	5.875927	MB-0242	6207.28	6222.718	12429.999
MB-0243	5.729328	MB-0243	5976.45	5351.536	11327.986
MB-0244	5.310575	MB-0244	4817.886	6849.84	11667.726
MB-0245	5.561504	MB-0245	5711.478	7019.693	12731.171
MB-0247	5.805131	MB-0247	6562.453	6107.76	12670.213
MB-0248	5.352873	MB-0248	3513.085	4599.958	8113.043
MB-0249	5.541095	MB-0249	4970.289	6254.122	11224.411
MB-0253	5.345644	MB-0253	4417.134	4548.382	8965.516
MB-0256	6.280348	MB-0256	6098.984	5735.789	11834.772
MB-0257	5.628883	MB-0257	5279.024	4524.965	9803.989
MB-0258	5.402652	MB-0258	5241.111	6325.727	11566.838
MB-0259	5.411274	MB-0259	2673.177	5025.55	7698.727
MB-0260	5.698837	MB-0260	5723.828	6956.862	12680.69
MB-0261	5.464648	MB-0261	5330.109	5536.35	10866.459
MB-0262	5.601995	MB-0262	6178.308	7187.211	13365.519
MB-0263	5.361721	MB-0263	5699.743	5931.472	11631.216
MB-0264	5.88289	MB-0264	5513.992	5319.596	10833.588
MB-0265	5.52255	MB-0265	6182.243	7423.918	13606.161
MB-0266	5.800553	MB-0266	6452.495	6251.92	12704.415
MB-0268	5.75745	MB-0268	5492.257	4600.947	10093.204
MB-0269	6.165212	MB-0269	7312.717	7830.102	15142.819
MB-0270	5.595315	MB-0270	3995.102	5809.229	9804.332
MB-0272	5.568801	MB-0272	5031.338	6882.785	11914.123
MB-0273	5.604646	MB-0273	4976.739	4787.314	9764.053
MB-0275	5.832439	MB-0275	6759.186	6129.785	12888.971
MB-0278	5.311903	MB-0278	3346.299	3826.671	7172.969
MB-0279	5.748362	MB-0279	6595.369	7589.363	14184.732
MB-0280	5.317307	MB-0280	3590.523	5153.802	8744.325
MB-0282	5.858062	MB-0282	6337.045	6769.483	13106.527
MB-0284	5.794747	MB-0284	6529.229	7007.828	13537.057
MB-0285	6.176586	MB-0285	6771.169	6787.057	13558.227
MB-0286	6.413656	MB-0286	7353.671	7413.251	14766.921
MB-0287	5.624081	MB-0287	4543.508	4710.601	9254.109
MB-0288	5.666947	MB-0288	5961.776	6375.249	12337.025
MB-0289	6.028604	MB-0289	7043.935	8059.697	15103.632
MB-0290	5.815049	MB-0290	5763.813	6147.028	11910.841
MB-0291	5.680058	MB-0291	5629.373	5947.111	11576.484
MB-0292	5.646472	MB-0292	5267.563	5299.648	10567.211
MB-0293	5.8571	MB-0293	6984.122	8038.72	15022.842
MB-0294	5.720976	MB-0294	6540.974	7051.257	13592.231
MB-0295	5.706142	MB-0295	5638.949	6812.079	12451.029
MB-0301	5.771195	MB-0301	5912.447	5626.813	11539.26
MB-0302	5.725271	MB-0302	6629.464	6494.269	13123.733
MB-0303	5.624257	MB-0303	5789.254	7761.169	13550.422
MB-0304	5.406081	MB-0304	2094.937	2451.651	4546.589
MB-0305	5.752296	MB-0305	5838.624	7246.087	13084.711
MB-0306	5.855202	MB-0306	5817.223	7198.796	13016.019
MB-0307	5.277402	MB-0307	6264.244	8123.134	14387.377
MB-0308	5.998676	MB-0308	5810.755	5351.003	11161.758
MB-0309	5.401533	MB-0309	5420.913	5643.312	11064.224
MB-0310	5.473447	MB-0310	6093.307	7466.893	13560.2
MB-0311	5.596893	MB-0311	5069.217	3557.155	8626.372
MB-0312	5.92427	MB-0312	5428.541	5627.846	11056.387
MB-0313	5.607222	MB-0313	4707.124	5176.532	9883.656
MB-0314	5.532406	MB-0314	4596.408	4490.475	9086.883
MB-0315	6.019393	MB-0315	6346.406	5405.761	11752.166
MB-0316	5.426998	MB-0316	4666.452	7752.6	12419.053
MB-0317	5.436195	MB-0317	5645.666	6045.056	11690.722
MB-0318	5.554043	MB-0318	3654.003	3149.317	6803.319
MB-0319	5.521617	MB-0319	4290.342	5486.327	9776.669
MB-0320	5.932457	MB-0320	5756.557	5224.248	10980.805
MB-0321	5.280077	MB-0321	2681.676	3482.648	6164.324
MB-0322	5.59101	MB-0322	4542.713	5397.315	9940.028
MB-0324	5.607599	MB-0324	4447.904	5372.467	9820.371
MB-0325	5.348649	MB-0325	3467.598	6043.806	9511.404
MB-0328	5.635936	MB-0328	5218.767	6333.426	11552.193
MB-0336	5.674595	MB-0336	5346.814	5308.874	10655.688
MB-0339	5.400666	MB-0339	4678.442	5375.481	10053.923
MB-0340	5.392471	MB-0340	4174.553	7036.058	11210.61
MB-0341	5.719278	MB-0341	5804.511	6250.72	12055.231
MB-0342	5.820126	MB-0342	5847.021	6412.538	12259.559
MB-0343	5.618713	MB-0343	4966.001	5372.572	10338.573
MB-0344	5.683944	MB-0344	5894.17	6797.655	12691.825
MB-0345	5.883868	MB-0345	5309.794	5700.255	11010.049
MB-0346	5.405452	MB-0346	3210.736	4509.888	7720.624
MB-0348	5.626244	MB-0348	3874.709	4117.137	7991.846
MB-0349	5.580619	MB-0349	5147.28	5767.965	10915.246
MB-0350	5.481321	MB-0350	4768.269	4849.513	9617.782
MB-0352	5.447535	MB-0352	6378.861	8037.273	14416.134
MB-0353	5.712625	MB-0353	4537.173	3990.955	8528.128
MB-0354	5.730632	MB-0354	6814.795	8788.097	15602.892
MB-0356	5.637371	MB-0356	5902.908	6478.677	12381.585
MB-0358	5.444864	MB-0358	5922.02	6956.592	12878.612
MB-0359	5.598245	MB-0359	5980.239	7132.01	13112.249
MB-0360	5.517843	MB-0360	4829.617	4746.062	9575.679
MB-0361	5.44874	MB-0361	5067.265	6032.853	11100.118
MB-0362	5.651247	MB-0362	5467.644	5370.175	10837.819
MB-0363	5.442287	MB-0363	5435.128	7949.121	13384.248
MB-0364	5.857726	MB-0364	6232.812	5873.989	12106.801
MB-0365	5.719499	MB-0365	6631.25	8517.041	15148.291
MB-0366	5.35136	MB-0366	4617.604	5204.449	9822.053
MB-0367	5.755798	MB-0367	7137.603	7995.965	15133.567
MB-0368	5.597915	MB-0368	3066.959	5441.419	8508.378
MB-0369	5.514742	MB-0369	3040.384	4924.369	7964.754
MB-0370	5.330576	MB-0370	3644.052	6504.637	10148.688
MB-0371	5.554942	MB-0371	6320.669	6537.177	12857.845
MB-0372	5.430062	MB-0372	4641.989	6642.481	11284.47
MB-0373	5.634287	MB-0373	5239.898	6712.33	11952.228
MB-0374	5.67884	MB-0374	5961.871	5882.024	11843.895
MB-0375	5.460984	MB-0375	5073.88	7506.788	12580.668
MB-0377	5.955052	MB-0377	6529.383	6907.804	13437.187
MB-0378	5.76476	MB-0378	4268.44	5859.983	10128.423
MB-0379	5.503625	MB-0379	6376.778	6720.43	13097.208
MB-0380	5.551952	MB-0380	4771.589	6848.809	11620.398
MB-0381	5.689228	MB-0381	4651.511	4188.277	8839.788
MB-0382	5.806273	MB-0382	5979.521	6873.793	12853.314
MB-0383	5.683676	MB-0383	5658.443	5730.967	11389.41
MB-0384	5.65996	MB-0384	5635.907	6097.138	11733.044
MB-0385	5.677309	MB-0385	4632.525	6185.353	10817.878
MB-0386	5.672562	MB-0386	6092.6	6027.241	12119.842
MB-0388	5.938845	MB-0388	6195.095	7530.649	13725.744
MB-0389	5.780939	MB-0389	6366.881	6696.943	13063.824
MB-0391	5.658544	MB-0391	5370.733	8289.565	13660.298
MB-0392	5.691941	MB-0392	6100.463	6668.982	12769.446
MB-0393	5.652303	MB-0393	6061.161	7827.929	13889.09
MB-0394	5.855019	MB-0394	5664.058	6759.367	12423.425
MB-0395	5.590298	MB-0395	4792.129	6673.041	11465.17
MB-0396	5.1342	MB-0396	3575.833	6602.801	10178.634
MB-0397	5.745913	MB-0397	4864.742	4683.669	9548.411
MB-0398	5.403128	MB-0398	6247.261	7332.261	13579.522
MB-0399	5.630451	MB-0399	6079.785	6359.02	12438.804
MB-0400	5.674947	MB-0400	5521.492	6497.046	12018.538
MB-0401	5.739826	MB-0401	6101.15	6289.899	12391.049
MB-0402	5.787588	MB-0402	6438.465	6536.889	12975.354
MB-0404	5.497411	MB-0404	5127.91	5232.437	10360.347
MB-0406	5.725729	MB-0406	4936.934	5380.148	10317.082
MB-0410	5.67179	MB-0410	6102.888	7926.628	14029.516
MB-0411	5.777231	MB-0411	6193.496	5563.713	11757.209
MB-0412	5.71426	MB-0412	4608.89	5823.721	10432.611
MB-0413	5.804221	MB-0413	5983.118	6736.517	12719.635
MB-0414	5.513704	MB-0414	5027.439	7729.042	12756.481
MB-0417	5.444157	MB-0417	4286.115	4953.909	9240.024
MB-0418	5.574281	MB-0418	4547.709	4361.092	8908.801
MB-0419	5.665526	MB-0419	5565.096	4214.874	9779.97
MB-0420	5.708623	MB-0420	5791.537	6011.019	11802.556
MB-0421	5.905968	MB-0421	5460.301	5122.777	10583.078
MB-0422	5.487684	MB-0422	4936.585	5448.456	10385.041
MB-0424	6.290334	MB-0424	7204.817	7257.019	14461.836
MB-0425	6.084691	MB-0425	5882.949	5619.18	11502.129
MB-0426	6.182888	MB-0426	5873.6	5470.26	11343.86
MB-0427	5.334896	MB-0427	4915.923	8081.047	12996.971
MB-0428	5.472742	MB-0428	5302.52	8013.247	13315.768
MB-0429	5.559955	MB-0429	4513.557	5795.612	10309.169
MB-0431	5.594845	MB-0431	5473.687	5888.317	11362.004
MB-0434	5.420634	MB-0434	3623.239	4568.553	8191.792
MB-0436	6.010508	MB-0436	6243.025	6280.981	12524.006
MB-0437	5.530485	MB-0437	4561.629	6334.503	10896.132
MB-0438	5.618361	MB-0438	5903.789	8022.735	13926.524
MB-0439	5.764814	MB-0439	1442.102	3811.035	5253.137
MB-0440	5.485645	MB-0440	4384.831	5419.977	9804.808
MB-0442	6.712214	MB-0442	7052.103	7246.351	14298.454
MB-0443	5.716636	MB-0443	5730.322	8324.255	14054.577
MB-0444	5.93155	MB-0444	5864.76	4909.46	10774.22
MB-0445	5.698128	MB-0445	5131.021	5582.103	10713.124
MB-0446	5.905204	MB-0446	6020.569	7245.048	13265.616
MB-0449	5.719602	MB-0449	5058.849	4949.388	10008.237
MB-0451	5.524574	MB-0451	4987.297	4819.779	9807.076
MB-0452	5.776774	MB-0452	6221.809	6276.537	12498.346
MB-0453	5.407944	MB-0453	5447.851	5537.793	10985.644
MB-0454	5.422873	MB-0454	2862.896	3492.464	6355.361
MB-0455	5.805865	MB-0455	5376.6	8276.271	13652.871
MB-0458	5.994867	MB-0458	6071.908	6214.051	12285.959
MB-0459	5.517212	MB-0459	5625.656	5667.217	11292.873
MB-0460	5.857179	MB-0460	7256.903	7916.194	15173.097
MB-0462	5.752633	MB-0462	6427.469	8441.733	14869.202
MB-0463	5.929028	MB-0463	5914.317	5208.778	11123.096
MB-0464	5.644809	MB-0464	4912.573	6684.461	11597.034
MB-0465	5.845046	MB-0465	5563.608	5887.315	11450.923
MB-0466	5.93091	MB-0466	5183.781	5357.176	10540.958
MB-0467	5.680257	MB-0467	4946.65	5078.181	10024.83
MB-0468	5.451636	MB-0468	5128.364	5736.442	10864.806
MB-0469	5.338068	MB-0469	4393.138	6793.227	11186.365
MB-0470	5.730104	MB-0470	1880.329	2106.714	3987.043
MB-0471	5.440876	MB-0471	2123.663	4000.654	6124.318
MB-0472	5.543868	MB-0472	1251.548	2777.365	4028.914
MB-0474	5.484736	MB-0474	5247.274	6936.887	12184.161
MB-0475	5.622219	MB-0475	6031.163	7472.84	13504.003
MB-0476	6.190587	MB-0476	7147.337	9108.963	16256.299
MB-0478	5.874243	MB-0478	6373.571	6519.684	12893.255
MB-0479	5.714294	MB-0479	4990.127	5740.296	10730.423
MB-0480	5.878687	MB-0480	5080.914	4296.544	9377.457
MB-0481	5.543447	MB-0481	5039.344	6082.865	11122.21
MB-0482	5.906109	MB-0482	5650.369	6191.618	11841.987
MB-0483	5.652904	MB-0483	4450.615	6496.007	10946.622
MB-0484	5.873739	MB-0484	5503.209	4233.894	9737.102
MB-0485	5.638072	MB-0485	5424.574	6470.058	11894.632
MB-0486	5.794482	MB-0486	5252.491	6022.806	11275.297
MB-0487	5.768874	MB-0487	5296.233	5211.668	10507.901
MB-0488	6.001837	MB-0488	5691.349	4870.281	10561.63
MB-0489	6.137487	MB-0489	6257.052	9006.458	15263.51
MB-0490	5.670705	MB-0490	5400.652	4426.724	9827.377
MB-0491	5.771789	MB-0491	6335.192	7084.33	13419.523
MB-0492	5.370253	MB-0492	2385.998	3228.101	5614.099
MB-0494	5.726743	MB-0494	6521.529	7582.705	14104.234
MB-0495	6.569943	MB-0495	6749.549	5774.813	12524.362
MB-0496	6.022591	MB-0496	5855.704	5956.547	11812.251
MB-0497	5.564736	MB-0497	5307.29	6454.496	11761.786
MB-0500	5.214	MB-0500	4880.093	5477.516	10357.609
MB-0501	5.98761	MB-0501	4885.121	5336.285	10221.406
MB-0502	5.417326	MB-0502	6815.051	8681.697	15496.748
MB-0503	5.434421	MB-0503	5461.173	5910.325	11371.498
MB-0504	6.029172	MB-0504	6164.042	6072.663	12236.705
MB-0505	5.889077	MB-0505	6629.652	6557.477	13187.13
MB-0506	5.491565	MB-0506	5287.248	6241.179	11528.428
MB-0507	6.019042	MB-0507	5750.886	7227.548	12978.434
MB-0508	5.859819	MB-0508	6007.13	6958.911	12966.041
MB-0509	5.79036	MB-0509	5195.285	7567.851	12763.136
MB-0510	5.962301	MB-0510	5699.792	6013.124	11712.916
MB-0511	5.522196	MB-0511	6113.757	5638.611	11752.368
MB-0512	6.180701	MB-0512	6064.583	5012.408	11076.991
MB-0513	5.268669	MB-0513	4418.836	5039.785	9458.62
MB-0514	5.746291	MB-0514	5578.381	5636.616	11214.998
MB-0516	5.473566	MB-0516	4862.702	5868.779	10731.481
MB-0517	5.552308	MB-0517	4841.652	4341.211	9182.863
MB-0519	5.50247	MB-0519	5761.336	8734.988	14496.325
MB-0521	6.277963	MB-0521	6063.087	6549.115	12612.203
MB-0522	5.727906	MB-0522	4834.954	6409.481	11244.436
MB-0524	5.935848	MB-0524	6342.326	6716.407	13058.732
MB-0525	5.661833	MB-0525	5492.63	4966.237	10458.867
MB-0526	5.433278	MB-0526	4229.53	5001.074	9230.604
MB-0527	5.546268	MB-0527	5914.6	6907.943	12822.542
MB-0528	5.632714	MB-0528	5970.976	7384.541	13355.517
MB-0529	5.56086	MB-0529	5122.485	5408.666	10531.151
MB-0531	5.934833	MB-0531	5862.784	4923.795	10786.58
MB-0532	5.667008	MB-0532	5257.425	7066.861	12324.285
MB-0534	5.713906	MB-0534	5802.877	6111.565	11914.443
MB-0535	5.378335	MB-0535	4668.515	5161.841	9830.355
MB-0536	5.717949	MB-0536	5675.088	7478.625	13153.713
MB-0537	5.851641	MB-0537	6136.041	6495.676	12631.718
MB-0538	5.794642	MB-0538	5858.213	6183.467	12041.68
MB-0540	5.80965	MB-0540	4703.183	9228.731	13931.915
MB-0541	5.407119	MB-0541	5042.313	6706.206	11748.519
MB-0542	5.844655	MB-0542	5310.915	7836.057	13146.972
MB-0544	5.696665	MB-0544	5420.745	5423.43	10844.176
MB-0545	5.592935	MB-0545	5962.614	6906.419	12869.033
MB-0550	5.555933	MB-0550	5581.787	6289.01	11870.797
MB-0551	5.493853	MB-0551	5795.255	5606.432	11401.687
MB-0552	5.80399	MB-0552	6314.844	7379.793	13694.636
MB-0553	5.339483	MB-0553	4501.841	4916.97	9418.811
MB-0554	5.671358	MB-0554	5763.816	5115.829	10879.645
MB-0558	5.536746	MB-0558	4502.127	6598.806	11100.933
MB-0559	5.469613	MB-0559	4125.007	4181.541	8306.548
MB-0568	5.893759	MB-0568	5981.959	6843.899	12825.858
MB-0569	5.690306	MB-0569	6109.296	7500.153	13609.45
MB-0570	5.263762	MB-0570	2979.163	5862.453	8841.615
MB-0571	5.878303	MB-0571	5397.04	6046.765	11443.806
MB-0573	5.836696	MB-0573	6399.957	7996.68	14396.637
MB-0574	5.588566	MB-0574	4660.77	5175.683	9836.453
MB-0575	6.341618	MB-0575	6663.484	6481.919	13145.403
MB-0576	5.788529	MB-0576	6016.481	6305.903	12322.384
MB-0577	5.346539	MB-0577	2795.237	5201.976	7997.214
MB-0578	5.894748	MB-0578	5596.106	5864.633	11460.739
MB-0579	5.836663	MB-0579	5688.042	5185.588	10873.63
MB-0580	5.769824	MB-0580	6119.192	7075.299	13194.491
MB-0581	5.880401	MB-0581	4921.586	4434.947	9356.533
MB-0582	5.346216	MB-0582	2497.203	4473.16	6970.363
MB-0583	6.023332	MB-0583	5649.791	5082.148	10731.939
MB-0584	5.489609	MB-0584	4772.154	6942.409	11714.563
MB-0585	5.748979	MB-0585	5615.096	6412.135	12027.231
MB-0586	5.577807	MB-0586	4889.863	5404.061	10293.924
MB-0587	5.417326	MB-0587	4269.998	5199.336	9469.334
MB-0588	5.728228	MB-0588	5341.315	6473.527	11814.842
MB-0589	5.447356	MB-0589	4905.33	5982.685	10888.015
MB-0590	5.47182	MB-0590	2891.974	5398.901	8290.875
MB-0591	5.813569	MB-0591	5299.464	5407.96	10707.424
MB-0593	6.234944	MB-0593	5715.098	6434.827	12149.925
MB-0594	5.646308	MB-0594	4020.666	6970.438	10991.104
MB-0596	6.001558	MB-0596	6489.287	7405.212	13894.499
MB-0597	6.127222	MB-0597	6224.945	6406.943	12631.889
MB-0598	5.623834	MB-0598	5571.067	6586.242	12157.31
MB-0599	6.320074	MB-0599	6250.963	4377.937	10628.9
MB-0600	5.563844	MB-0600	4838.188	5191.542	10029.729
MB-0601	6.040652	MB-0601	5708.43	5171.137	10879.566
MB-0603	5.678916	MB-0603	5044.883	3577.659	8622.543
MB-0605	5.727728	MB-0605	6151.903	6234.001	12385.904
MB-0606	5.4054	MB-0606	4537.118	5767.606	10304.724
MB-0607	5.617989	MB-0607	5931.976	7450.941	13382.918
MB-0608	5.242896	MB-0608	4771.505	7239.519	12011.024
MB-0609	5.834497	MB-0609	5227.063	6513.585	11740.648
MB-0610	6.069293	MB-0610	6493.982	7903.987	14397.969
MB-0611	5.622057	MB-0611	5584.105	7725.466	13309.571
MB-0613	5.548495	MB-0613	5626.574	7271.653	12898.226
MB-0614	5.36183	MB-0614	5913.794	7990.741	13904.536
MB-0615	5.674546	MB-0615	5779.85	6877.278	12657.128
MB-0616	5.778131	MB-0616	5296.591	5019.246	10315.837
MB-0617	6.474864	MB-0617	7464.644	7454.528	14919.172
MB-0618	5.878678	MB-0618	5946.434	5452.58	11399.013
MB-0619	5.668373	MB-0619	5677.569	7496.752	13174.321
MB-0620	5.663385	MB-0620	5564.858	6085.839	11650.697
MB-0621	5.662729	MB-0621	5965.865	6128.521	12094.386
MB-0623	6.000369	MB-0623	6750.861	6169.684	12920.545
MB-0624	6.004456	MB-0624	6192.988	6586.526	12779.514
MB-0626	5.566024	MB-0626	4474.725	6562.378	11037.103
MB-0627	5.515634	MB-0627	6688.965	7925.363	14614.328
MB-0628	5.543275	MB-0628	5369.298	4781.953	10151.252
MB-0630	5.276697	MB-0630	3223.998	3654.46	6878.457
MB-0631	5.929838	MB-0631	5875.263	6606.581	12481.844
MB-0632	6.19745	MB-0632	6106.94	4703.119	10810.06
MB-0634	6.258003	MB-0634	6382.117	7845.237	14227.354
MB-0636	5.932362	MB-0636	6102.195	5697.286	11799.481
MB-0637	5.469259	MB-0637	5136.506	6896.83	12033.336
MB-0638	5.934833	MB-0638	6262.458	6523.633	12786.091
MB-0639	5.390289	MB-0639	5175.879	5770.466	10946.345
MB-0640	5.611253	MB-0640	5868.435	7084.252	12952.687
MB-0641	5.623872	MB-0641	6749.968	7344.03	14093.997
MB-0642	5.515073	MB-0642	4249.909	4294.487	8544.396
MB-0643	5.460758	MB-0643	5045.391	7563.811	12609.202
MB-0644	5.99284	MB-0644	7123.742	7964.596	15088.338
MB-0646	5.605755	MB-0646	5334.934	7361.335	12696.269
MB-0649	5.859527	MB-0649	6161.864	6606.377	12768.241
MB-0650	5.617334	MB-0650	5702.164	7364.046	13066.211
MB-0652	5.862263	MB-0652	5690.948	6883.139	12574.087
MB-0653	5.641006	MB-0653	4182.159	6194.576	10376.736
MB-0654	5.79791	MB-0654	5078.458	5774.602	10853.06
MB-0655	5.763184	MB-0655	5774.388	7125.333	12899.721
MB-0656	5.951352	MB-0656	5557.306	7032.752	12590.058
MB-0657	5.573602	MB-0657	6376.897	7048.7	13425.597
MB-0658	5.4119	MB-0658	5823.217	7499.766	13322.982
MB-0659	5.42966	MB-0659	2892.946	2860.425	5753.371
MB-0660	5.435176	MB-0660	5453.922	6159.109	11613.031
MB-0661	5.639135	MB-0661	3667.044	4158.336	7825.38
MB-0662	5.940011	MB-0662	5863.933	7752.62	13616.553
MB-0663	5.730516	MB-0663	5248.204	6097.689	11345.893
MB-0664	5.612825	MB-0664	3563.613	5922.593	9486.207
MB-0666	5.546126	MB-0666	4619.246	6038.957	10658.203
MB-0869	5.421169	MB-0869	4381.811	6240.806	10622.617
MB-0872	5.428072	MB-0872	5008.302	6208.649	11216.951
MB-0874	5.18255	MB-0874	3586.073	6172.472	9758.545
MB-0877	5.644371	MB-0877	3739.174	4466.998	8206.171
MB-0880	5.740938	MB-0880	4644.487	5488.418	10132.905
MB-0882	5.540622	MB-0882	4820.874	5070.075	9890.948
MB-0884	5.303194	MB-0884	3483.443	5664.265	9147.708
MB-0891	5.609679	MB-0891	6296.247	6177.881	12474.129
MB-0893	5.637473	MB-0893	6824.523	8695.793	15520.316
MB-0895	5.483842	MB-0895	4787.167	6623.661	11410.828
MB-0897	5.529416	MB-0897	4362.946	3991.811	8354.757
MB-0899	5.606095	MB-0899	5955.278	6611.149	12566.428
MB-0901	5.309932	MB-0901	4317.524	6938.097	11255.622
MB-0904	5.28365	MB-0904	5828.248	6090.209	11918.457
MB-0906	5.150565	MB-0906	6086.32	7951.821	14038.141
MB-2513	5.466766	MB-2513	6119.964	6799.803	12919.767
MB-2517	5.344394	MB-2517	5869.86	7189.225	13059.085
MB-2536	5.484639	MB-2536	6481.827	6492.975	12974.802
MB-2556	5.389433	MB-2556	6356.229	6494.388	12850.616
MB-2564	5.434723	MB-2564	5699.288	5681.89	11381.177
MB-2610	5.253488	MB-2610	5325.214	5192.126	10517.34
MB-2613	5.678974	MB-2613	5050.12	6722.99	11773.11
MB-2614	5.474879	MB-2614	5773.222	6158.163	11931.385
MB-2616	5.99168	MB-2616	6607.543	6916.162	13523.704
MB-2617	5.596163	MB-2617	5980.068	7018.495	12998.564
MB-2618	5.819534	MB-2618	4825.331	4768.941	9594.272
MB-2624	5.322384	MB-2624	6344.778	5920.125	12264.903
MB-2626	6.120599	MB-2626	6071.126	6055.74	12126.867
MB-2629	5.502374	MB-2629	4619.382	4852.896	9472.278
MB-2632	5.428938	MB-2632	4195.241	6335.87	10531.111
MB-2634	5.399651	MB-2634	3669.365	5338.025	9007.39
MB-2642	5.665126	MB-2642	5634.812	5231.938	10866.75
MB-2643	5.760184	MB-2643	6972.39	8384.922	15357.311
MB-2645	5.821289	MB-2645	4518.28	5137.971	9656.251
MB-2669	6.104017	MB-2669	6031.733	5441	11472.733
MB-2686	5.647212	MB-2686	6091.151	7807.423	13898.574
MB-2705	5.735521	MB-2705	4435.959	4363.342	8799.301
MB-2708	5.916192	MB-2708	6217.795	7134.834	13352.629
MB-2711	5.82946	MB-2711	5483.35	5846.397	11329.746
MB-2712	5.595841	MB-2712	5397.779	5494.773	10892.552
MB-2718	5.346395	MB-2718	4019.084	7211.675	11230.759
MB-2721	5.787062	MB-2721	4540.974	4547.449	9088.423
MB-2724	5.614649	MB-2724	4204.941	9260.978	13465.92
MB-2725	5.881883	MB-2725	5458.591	5642.316	11100.907
MB-2728	5.840101	MB-2728	6174.783	6844.721	13019.504
MB-2730	5.651525	MB-2730	4195.672	6468.034	10663.706
MB-2735	5.872214	MB-2735	5191.082	4897.554	10088.636
MB-2742	5.54193	MB-2742	5572.668	7092.387	12665.055
MB-2744	5.704638	MB-2744	4952.24	5273.924	10226.164
MB-2745	5.665735	MB-2745	4726.235	4845	9571.235
MB-2747	5.592392	MB-2747	5442.155	5185.035	10627.191
MB-2749	5.899943	MB-2749	6565.461	5994.825	12560.287
MB-2750	5.568779	MB-2750	5625.653	6123.856	11749.509
MB-2752	5.576112	MB-2752	5127.957	6362.219	11490.176
MB-2753	5.613113	MB-2753	5362.853	6092.424	11455.277
MB-2754	5.860117	MB-2754	5887.929	5730.047	11617.976
MB-2758	5.743658	MB-2758	6525.171	7723.141	14248.312
MB-2760	5.816013	MB-2760	5851.597	6206.317	12057.914
MB-2763	5.605242	MB-2763	5265.734	5451.944	10717.679
MB-2764	5.821289	MB-2764	6743.395	6947.733	13691.128
MB-2765	5.807361	MB-2765	6170.679	7165.212	13335.891
MB-2767	5.725211	MB-2767	5969.524	5687.776	11657.3
MB-2769	5.900875	MB-2769	5838.613	6904.414	12743.027
MB-2770	5.641679	MB-2770	4737.787	5071.676	9809.463
MB-2771	5.265462	MB-2771	4522.695	4687.58	9210.275
MB-2772	6.020319	MB-2772	6600.15	6673.154	13273.305
MB-2774	5.809603	MB-2774	6302.713	6064.281	12366.994
MB-2778	5.985651	MB-2778	6308.031	5335.648	11643.679
MB-2779	5.621178	MB-2779	4173.16	6323.877	10497.036
MB-2781	5.40388	MB-2781	4911.249	4832.907	9744.156
MB-2786	5.920848	MB-2786	5821.259	5920.769	11742.029
MB-2790	5.543054	MB-2790	4975.545	5148.773	10124.318
MB-2791	5.577954	MB-2791	5603.187	6010.056	11613.243
MB-2792	5.592297	MB-2792	6574.711	6240.462	12815.174
MB-2793	5.639242	MB-2793	4899.996	5592.551	10492.547
MB-2795	5.874575	MB-2795	6629.455	8151.349	14780.803
MB-2796	5.486513	MB-2796	6244.836	6659.783	12904.62
MB-2797	5.723668	MB-2797	5017.609	4644.483	9662.092
MB-2801	5.601326	MB-2801	5580.541	5618.07	11198.611
MB-2803	5.618986	MB-2803	5145.094	5840.858	10985.952
MB-2814	5.590513	MB-2814	5498.096	5115.251	10613.348
MB-2815	5.751831	MB-2815	5571.234	5347.92	10919.154
MB-2819	5.520552	MB-2819	5440.112	5972.871	11412.983
MB-2820	5.565092	MB-2820	5536.582	5161.407	10697.989
MB-2821	5.443848	MB-2821	7470.339	7703.807	15174.146
MB-2823	5.210928	MB-2823	6103.168	7371.421	13474.589
MB-2827	5.418688	MB-2827	5298.438	7425.758	12724.196
MB-2833	5.815778	MB-2833	5525.098	8472.035	13997.133
MB-2834	5.387698	MB-2834	6042.119	7009.034	13051.153
MB-2835	5.405901	MB-2835	5614.773	5220.446	10835.219
MB-2838	5.525276	MB-2838	5886.881	6367.053	12253.933
MB-2840	5.434505	MB-2840	5446.475	5515.063	10961.538
MB-2842	5.367647	MB-2842	4517.175	6086.816	10603.992
MB-2843	5.384472	MB-2843	6101.609	7428.022	13529.631
MB-2844	5.368874	MB-2844	4976.473	6605.248	11581.721
MB-2845	5.617526	MB-2845	6937.968	7307.664	14245.632
MB-2846	5.375302	MB-2846	5318.187	6840.009	12158.196
MB-2847	5.513431	MB-2847	4820.21	5024.967	9845.177
MB-2848	5.156637	MB-2848	5933.748	5997.121	11930.869
MB-2849	5.476405	MB-2849	5488.193	7382.631	12870.825
MB-2850	5.342714	MB-2850	6361.185	8497.727	14858.912
MB-2851	5.154065	MB-2851	5987.594	5606.36	11593.953
MB-2853	5.208171	MB-2853	4814.002	4765.926	9579.928
MB-2854	5.353382	MB-2854	4336.91	4313.983	8650.894
MB-2857	5.658962	MB-2857	6551.473	8498.413	15049.885
MB-2858	5.284803	MB-2858	5012.118	5847.776	10859.895
MB-2863	5.545837	MB-2863	5602.989	5839.984	11442.974
MB-2867	5.326987	MB-2867	5853.999	6355.164	12209.163
MB-2895	5.195063	MB-2895	6156.211	7564.692	13720.902
MB-2896	5.540005	MB-2896	6672.719	6846.178	13518.896
MB-2900	5.552684	MB-2900	6097.886	6249.4	12347.286
MB-2901	5.31769	MB-2901	1779.292	3808.476	5587.768
MB-2904	5.393675	MB-2904	4902.46	7485.028	12387.488
MB-2912	5.215116	MB-2912	5424.017	7277.088	12701.105
MB-2916	6.135625	MB-2916	6119.133	5957.292	12076.425
MB-2917	5.300973	MB-2917	5118.587	6524.903	11643.49
MB-2919	5.648568	MB-2919	5078.156	6128.41	11206.566
MB-2922	5.298879	MB-2922	5202.928	6230.065	11432.993
MB-2923	5.389725	MB-2923	4343.562	4735.278	9078.839
MB-2927	5.477772	MB-2927	4720.903	5352.537	10073.44
MB-2929	5.911988	MB-2929	5937.534	6689.566	12627.1
MB-2931	5.936371	MB-2931	6090.687	6056.019	12146.706
MB-2932	5.409298	MB-2932	3898.67	4842.371	8741.041
MB-2933	5.273351	MB-2933	5398.433	5689.886	11088.32
MB-2939	5.410336	MB-2939	6075.914	5698.643	11774.556
MB-2944	5.729576	MB-2944	5480.044	5433.559	10913.603
MB-2947	5.454679	MB-2947	5340.471	6795.402	12135.874
MB-2951	5.34142	MB-2951	5438.138	6816.757	12254.895
MB-2952	5.525732	MB-2952	4362.728	4087.713	8450.441
MB-2953	5.429448	MB-2953	6118.713	6641.995	12760.708
MB-2954	5.511417	MB-2954	4211.433	4370.048	8581.48
MB-2957	5.588987	MB-2957	5389.109	7049.855	12438.964
MB-2960	5.483352	MB-2960	5404.036	5020.96	10424.995
MB-2963	5.860418	MB-2963	7238.303	7550.395	14788.698
MB-2964	5.605878	MB-2964	5529.532	6067.844	11597.377
MB-2966	5.630887	MB-2966	5271.741	5810.23	11081.971
MB-2969	5.532459	MB-2969	6187.653	5959.157	12146.81
MB-2970	5.313153	MB-2970	6103.852	7547.902	13651.754
MB-2971	5.455651	MB-2971	5854.319	6394.572	12248.891
MB-2977	5.916366	MB-2977	6196.343	5101.255	11297.599
MB-2983	5.469713	MB-2983	4935.731	4990.756	9926.487
MB-2984	5.394751	MB-2984	5110.787	6541.547	11652.335
MB-2990	5.469634	MB-2990	3790.013	3991.395	7781.409
MB-2993	5.652451	MB-2993	6115.478	6839.789	12955.267
MB-2994	5.672458	MB-2994	6012.485	6392.639	12405.125
MB-2996	5.605004	MB-2996	5539.06	6038.358	11577.418
MB-2999	5.418564	MB-2999	4110.889	4854.635	8965.524
MB-3001	5.451119	MB-3001	5069.013	6776.768	11845.781
MB-3002	5.75831	MB-3002	5587.373	5574.531	11161.904
MB-3005	5.463074	MB-3005	5747.344	6469.181	12216.525
MB-3006	5.901641	MB-3006	6954.958	7129.588	14084.546
MB-3007	5.443977	MB-3007	5355.241	5907.6	11262.841
MB-3008	5.416448	MB-3008	5751.093	6027.434	11778.528
MB-3013	5.785348	MB-3013	6438.575	6765.513	13204.088
MB-3014	5.345706	MB-3014	4567.108	7126.394	11693.502
MB-3016	5.368276	MB-3016	5065.73	5642.312	10708.043
MB-3021	5.317458	MB-3021	4453.13	5569.462	10022.592
MB-3025	5.346275	MB-3025	4077.749	4564.927	8642.676
MB-3026	5.58492	MB-3026	5493.257	5408.046	10901.303
MB-3028	5.455152	MB-3028	5901.736	7287.522	13189.258
MB-3031	5.27403	MB-3031	5237.706	8173.775	13411.481
MB-3032	5.637679	MB-3032	6169.176	5677.238	11846.414
MB-3033	5.712668	MB-3033	5904.056	6316.788	12220.844
MB-3035	5.553129	MB-3035	5359.161	6050.917	11410.077
MB-3037	5.664024	MB-3037	5627.86	5609.814	11237.674
MB-3046	5.757957	MB-3046	5959.549	5930.313	11889.863
MB-3049	5.464529	MB-3049	5741.651	5749.129	11490.78
MB-3050	5.457728	MB-3050	4072.014	3702.886	7774.9
MB-3057	5.405493	MB-3057	3954.041	6624.411	10578.452
MB-3058	5.610071	MB-3058	6209.909	6257.038	12466.947
MB-3060	5.710036	MB-3060	5462.043	5210.734	10672.777
MB-3062	5.700684	MB-3062	6625.999	7866.336	14492.334
MB-3063	5.569721	MB-3063	5559.761	6101.429	11661.19
MB-3064	5.755926	MB-3064	6561.135	5730.934	12292.069
MB-3067	5.517152	MB-3067	5438.21	8199.089	13637.299
MB-3079	5.600594	MB-3079	5395.405	5116.132	10511.538
MB-3083	5.391868	MB-3083	3199.293	6113.174	9312.466
MB-3085	5.691925	MB-3085	6016.879	6387.972	12404.851
MB-3088	5.340826	MB-3088	3740.24	3977.809	7718.049
MB-3092	5.4948	MB-3092	3929.094	3922.018	7851.112
MB-3102	5.758756	MB-3102	5161.571	6223.21	11384.781
MB-3103	5.735471	MB-3103	5905.527	5990.959	11896.486
MB-3104	5.376948	MB-3104	4065.25	3553.65	7618.9
MB-3105	5.721726	MB-3105	4768.017	4692.989	9461.007
MB-3110	5.650324	MB-3110	6030.376	7268.51	13298.886
MB-3121	5.604561	MB-3121	4997.996	5031.015	10029.011
MB-3122	5.636715	MB-3122	5018.728	6433.593	11452.321
MB-3123	5.536233	MB-3123	4949.769	5851.422	10801.191
MB-3153	5.413013	MB-3153	4337.162	6129.292	10466.454
MB-3165	5.337776	MB-3165	3853.434	3389.548	7242.982
MB-3167	5.312239	MB-3167	3924.347	4749.243	8673.59
MB-3171	5.51613	MB-3171	5367.379	6049.653	11417.031
MB-3181	5.463868	MB-3181	4262.638	5355.588	9618.226
MB-3211	5.264919	MB-3211	4808.839	6756.171	11565.01
MB-3218	5.472559	MB-3218	5609.009	7382.85	12991.859
MB-3222	6.256699	MB-3222	6085.89	4787.404	10873.294
MB-3228	5.710878	MB-3228	6088.254	4824.172	10912.426
MB-3235	5.618899	MB-3235	5627.815	6258.707	11886.522
MB-3252	5.703399	MB-3252	5739.056	5279.591	11018.648
MB-3253	5.425521	MB-3253	5309.119	6540.388	11849.507
MB-3254	5.861454	MB-3254	5688.168	4866.347	10554.515
MB-3266	5.903802	MB-3266	6105.603	5996.905	12102.508
MB-3271	5.563935	MB-3271	5440.757	7393.427	12834.184
MB-3272	5.136885	MB-3272	4518.421	6233.058	10751.478
MB-3275	5.976122	MB-3275	6272.538	5971.978	12244.516
MB-3277	5.527232	MB-3277	4777.399	7081.84	11859.24
MB-3292	5.439571	MB-3292	5639.928	7711.135	13351.063
MB-3295	5.239223	MB-3295	4854.661	5760.049	10614.71
MB-3297	5.293674	MB-3297	4666.884	6876.482	11543.366
MB-3298	5.717476	MB-3298	6190.917	5739.843	11930.76
MB-3300	5.392144	MB-3300	4147.961	5584.272	9732.233
MB-3301	6.116849	MB-3301	6152.337	6330.271	12482.609
MB-3303	5.497777	MB-3303	5565.031	7414.905	12979.936
MB-3328	5.705732	MB-3328	5764.994	6298.697	12063.691
MB-3329	5.719896	MB-3329	5410.864	6142.296	11553.161
MB-3341	5.557651	MB-3341	5637.936	4537.109	10175.046
MB-3344	5.646253	MB-3344	5377.256	5037.145	10414.401
MB-3350	5.239126	MB-3350	2569.356	4223.347	6792.703
MB-3351	5.642427	MB-3351	4919.529	5666.017	10585.546
MB-3355	5.517365	MB-3355	5782.6	7111.076	12893.675
MB-3357	5.404609	MB-3357	3903.667	4307.235	8210.902
MB-3360	5.754971	MB-3360	5211.925	5212.32	10424.245
MB-3361	6.009525	MB-3361	5213.609	5239.333	10452.942
MB-3363	5.479485	MB-3363	3552.614	4151.759	7704.373
MB-3365	5.8524	MB-3365	4857.292	4422.75	9280.042
MB-3367	5.527671	MB-3367	5634.495	8345.049	13979.545
MB-3371	5.726866	MB-3371	4801.013	5833.086	10634.099
MB-3378	6.085612	MB-3378	6449.328	6658.342	13107.67
MB-3379	6.010478	MB-3379	5735.613	5076.382	10811.995
MB-3381	5.922894	MB-3381	6602.819	7173.785	13776.604
MB-3382	6.126622	MB-3382	6329.727	6701.009	13030.736
MB-3383	5.819534	MB-3383	6215.533	6007.361	12222.894
MB-3386	5.535432	MB-3386	5247.332	7778.283	13025.615
MB-3388	5.473546	MB-3388	4921.992	6464.562	11386.554
MB-3389	5.515262	MB-3389	3679.957	5929.13	9609.088
MB-3395	5.850117	MB-3395	6324.292	7946.584	14270.876
MB-3396	5.36438	MB-3396	6432.279	6649.769	13082.048
MB-3402	5.718392	MB-3402	5299.533	5962.463	11261.996
MB-3403	6.091413	MB-3403	6038.288	5363.414	11401.701
MB-3412	5.924526	MB-3412	5931.759	5620.562	11552.322
MB-3417	5.861941	MB-3417	2767.105	3793.252	6560.357
MB-3429	5.817245	MB-3429	5975.696	6142.562	12118.258
MB-3430	5.574018	MB-3430	5318.681	4339.844	9658.525
MB-3435	5.365278	MB-3435	4877.444	6591.399	11468.843
MB-3436	6.169667	MB-3436	4401.451	4928.863	9330.314
MB-3437	5.606228	MB-3437	3546.658	4164.762	7711.42
MB-3439	5.776517	MB-3439	5771.302	6067.505	11838.807
MB-3450	5.636972	MB-3450	4855.487	3868.796	8724.283
MB-3452	5.504617	MB-3452	6242.171	6713.676	12955.847
MB-3453	5.268229	MB-3453	5298.968	5871.289	11170.258
MB-3459	5.447119	MB-3459	6490.39	7966.203	14456.592
MB-3462	5.853389	MB-3462	5932.806	6386.221	12319.027
MB-3466	5.615022	MB-3466	5221.963	6610.726	11832.688
MB-3467	5.997263	MB-3467	5828.543	4894.804	10723.347
MB-3470	5.330853	MB-3470	5352.765	5414.825	10767.59
MB-3476	5.28527	MB-3476	5000.591	8244.132	13244.723
MB-3479	5.780508	MB-3479	6837.617	7396.922	14234.539
MB-3487	5.06626	MB-3487	3625.984	6228.44	9854.423
MB-3488	5.159393	MB-3488	4522.941	5744.369	10267.31
MB-3490	5.335596	MB-3490	5373.084	5996.153	11369.236
MB-3492	5.388378	MB-3492	5308.137	6073.833	11381.97
MB-3497	5.73115	MB-3497	5311.321	6568.594	11879.915
MB-3500	5.242368	MB-3500	3840.325	7063.801	10904.126
MB-3502	5.548085	MB-3502	5621.641	6900.862	12522.503
MB-3506	5.300406	MB-3506	5326.89	4800.232	10127.123
MB-3510	5.259019	MB-3510	4505.697	3956.672	8462.369
MB-3525	5.266513	MB-3525	4362.623	6560.647	10923.27
MB-3526	5.361932	MB-3526	5213.902	6745.582	11959.483
MB-3528	5.234309	MB-3528	5395.757	7611.92	13007.677
MB-3530	5.333782	MB-3530	5305.593	6585.129	11890.722
MB-3536	5.355731	MB-3536	5590.562	6813.317	12403.879
MB-3545	5.370138	MB-3545	5966.498	6534.897	12501.395
MB-3548	5.326662	MB-3548	4655.743	5724.696	10380.439
MB-3556	5.823438	MB-3556	5718.676	7454.02	13172.696
MB-3567	5.615276	MB-3567	5968.713	7720.682	13689.395
MB-3576	5.349044	MB-3576	5250.39	4796.574	10046.963
MB-3582	5.327999	MB-3582	6359.792	7347.625	13707.417
MB-3600	5.810402	MB-3600	4412.15	7070.376	11482.525
MB-3606	5.573539	MB-3606	5394.792	6822.599	12217.391
MB-3614	5.787197	MB-3614	5793.829	4907.247	10701.076
MB-3702	5.667153	MB-3702	5954.679	7170.93	13125.609
MB-3706	5.303605	MB-3706	4935.957	6745.071	11681.028
MB-3707	6.128079	MB-3707	7088.668	8007.836	15096.503
MB-3711	5.404842	MB-3711	5491.481	6864.579	12356.06
MB-3748	5.413647	MB-3748	5799.089	6310.932	12110.021
MB-3752	5.911575	MB-3752	5541.582	8551.1	14092.683
MB-3754	5.662994	MB-3754	5865.002	5717.577	11582.579
MB-3781	5.920083	MB-3781	4366.941	5179.614	9546.554
MB-3797	5.586411	MB-3797	2253.826	4430.796	6684.622
MB-3824	5.525981	MB-3824	4484.286	5645.887	10130.172
MB-3838	5.679525	MB-3838	3861.322	4179.388	8040.71
MB-3840	5.265381	MB-3840	3675.409	4487.811	8163.219
MB-3842	5.914577	MB-3842	5789.654	7590.375	13380.029
MB-3850	6.101169	MB-3850	6724.786	5703.54	12428.325
MB-3852	5.510551	MB-3852	5663.085	7665.725	13328.81
MB-3854	5.784545	MB-3854	5479.417	5067.539	10546.956
MB-3865	6.338869	MB-3865	6628.893	6165.782	12794.675
MB-3866	5.718947	MB-3866	5458.332	6198.612	11656.943
MB-3871	5.901156	MB-3871	5907.573	5694.851	11602.424
MB-3874	5.724822	MB-3874	6253.48	6168.989	12422.469
MB-3978	5.717295	MB-3978	4529.033	4622.761	9151.794
MB-4000	5.446613	MB-4000	3826.137	4931.932	8758.069
MB-4001	5.525269	MB-4001	3808.819	5405.666	9214.485
MB-4003	5.335728	MB-4003	3488.381	5943.575	9431.957
MB-4004	5.322083	MB-4004	3706.272	5349.387	9055.659
MB-4005	5.690738	MB-4005	6072.053	7746.66	13818.713
MB-4008	5.540856	MB-4008	4561.501	4673.151	9234.652
MB-4010	5.719099	MB-4010	4442.026	3689.267	8131.293
MB-4011	5.707858	MB-4011	4643.316	4760.382	9403.699
MB-4012	5.387808	MB-4012	2065.461	3046.558	5112.019
MB-4015	5.630915	MB-4015	4755.818	5562.015	10317.833
MB-4017	5.513933	MB-4017	3136.96	3954.027	7090.987
MB-4018	5.204083	MB-4018	5183.291	6652.017	11835.308
MB-4024	5.352225	MB-4024	3709.018	4661.917	8370.936
MB-4033	5.590516	MB-4033	5999.081	7545.65	13544.731
MB-4046	5.07494	MB-4046	3510.362	4773.171	8283.533
MB-4059	5.566664	MB-4059	5867.908	7425.006	13292.914
MB-4079	5.407572	MB-4079	3375.693	6171.564	9547.257
MB-4091	5.346504	MB-4091	3200.363	4801.268	8001.631
MB-4098	5.411744	MB-4098	33.91274	1727.39513	1761.30787
MB-4119	5.427466	MB-4119	2019.392	1677.948	3697.34
MB-4120	5.540522	MB-4120	4185.239	3848.49	8033.728
MB-4126	5.580003	MB-4126	4302.977	6143.777	10446.754
MB-4127	5.28112	MB-4127	1864.701	2828.87	4693.571
MB-4139	5.352893	MB-4139	2827.276	3810.008	6637.284
MB-4140	5.364025	MB-4140	3801.775	5501.874	9303.649
MB-4141	5.334937	MB-4141	3942.179	5175.868	9118.047
MB-4145	5.402473	MB-4145	4836.622	6317.86	11154.481
MB-4146	5.090537	MB-4146	3529.047	7808.315	11337.362
MB-4148	5.334778	MB-4148	4351.259	5683.416	10034.675
MB-4154	5.46655	MB-4154	5445.781	8401.539	13847.321
MB-4171	5.432108	MB-4171	4023.69	6398.654	10422.345
MB-4173	5.545017	MB-4173	4442.063	4308.715	8750.778
MB-4189	5.550271	MB-4189	2475.833	7038.694	9514.528
MB-4212	5.475994	MB-4212	5051.66	4332.402	9384.062
MB-4213	5.422433	MB-4213	4832.578	6159.492	10992.069
MB-4222	5.41047	MB-4222	2515.034	3839.703	6354.737
MB-4224	5.241665	MB-4224	3019.251	4180.501	7199.752
MB-4230	5.44283	MB-4230	5011.438	6358.579	11370.017
MB-4233	5.341696	MB-4233	4315.592	5541.104	9856.696
MB-4234	5.347355	MB-4234	3976.872	4314.755	8291.627
MB-4235	5.687635	MB-4235	5079.603	6081.018	11160.621
MB-4236	5.10649	MB-4236	3420.571	7348.757	10769.329
MB-4250	5.461784	MB-4250	4917.292	5001.405	9918.697
MB-4254	5.363723	MB-4254	4218.886	7362.84	11581.725
MB-4264	5.254124	MB-4264	3802.016	5898.66	9700.675
MB-4266	5.532932	MB-4266	4532.161	5034.137	9566.298
MB-4270	5.393206	MB-4270	4224.31	6925.22	11149.53
MB-4274	5.453603	MB-4274	3535.933	5500.399	9036.332
MB-4276	5.405821	MB-4276	4714.716	5798.161	10512.876
MB-4278	5.475922	MB-4278	2928.515	7458.295	10386.81
MB-4281	5.182827	MB-4281	4046.181	4652.497	8698.678
MB-4282	5.358137	MB-4282	4674.281	4679.528	9353.808
MB-4283	5.450014	MB-4283	5276.108	5140.372	10416.48
MB-4289	5.380354	MB-4289	2829.921	2687.393	5517.315
MB-4292	5.182273	MB-4292	3128.78	3014.109	6142.888
MB-4293	5.3928	MB-4293	4539.557	3294.735	7834.293
MB-4300	5.507218	MB-4300	3442.16	5960.109	9402.269
MB-4303	5.200372	MB-4303	3994.958	6043.336	10038.294
MB-4306	5.515347	MB-4306	2865.869	2426.394	5292.262
MB-4310	5.396909	MB-4310	539.4062	269.3473	808.7535
MB-4313	5.511889	MB-4313	3668.732	4374.61	8043.342
MB-4317	5.245664	MB-4317	3979.38	6045.176	10024.556
MB-4318	5.551058	MB-4318	3250.808	4597.371	7848.179
MB-4322	5.176655	MB-4322	4364.463	4060.651	8425.114
MB-4323	5.384195	MB-4323	3769.475	4021.073	7790.548
MB-4324	5.302974	MB-4324	3337.743	2928.246	6265.989
MB-4328	5.576918	MB-4328	3246.925	5260.472	8507.396
MB-4329	5.64951	MB-4329	5183.379	5841.004	11024.383
MB-4331	5.667581	MB-4331	4766.43	4567.896	9334.326
MB-4332	5.422897	MB-4332	2143.769	5422.458	7566.227
MB-4333	5.490744	MB-4333	3366.831	3814.828	7181.659
MB-4339	5.18255	MB-4339	2788.148	4615.239	7403.388
MB-4341	5.328379	MB-4341	4629.378	4618.811	9248.189
MB-4342	5.592573	MB-4342	6117.399	6969.87	13087.269
MB-4343	5.522676	MB-4343	4785.039	6447.874	11232.912
MB-4348	5.523716	MB-4348	2901.44	4164.963	7066.404
MB-4350	5.32581	MB-4350	4536.082	6779.105	11315.187
MB-4351	5.61929	MB-4351	3692.938	6393.52	10086.458
MB-4353	5.66591	MB-4353	3825.371	3788.864	7614.235
MB-4354	5.37438	MB-4354	5022.319	6682.86	11705.179
MB-4357	5.068874	MB-4357	4073.494	7326.931	11400.425
MB-4360	5.187357	MB-4360	3246.275	7326.069	10572.344
MB-4362	5.464892	MB-4362	2446.821	3064.726	5511.547
MB-4368	5.185918	MB-4368	4466.093	4546.964	9013.057
MB-4374	5.338574	MB-4374	2444.769	2657.021	5101.79
MB-4375	5.626076	MB-4375	3738.653	3558.734	7297.388
MB-4381	4.997119	MB-4381	2914.243	4555.698	7469.942
MB-4390	5.4087	MB-4390	5138.304	5303.018	10441.322
MB-4395	5.50284	MB-4395	2547.884	2812.971	5360.855
MB-4407	5.569015	MB-4407	3466.05	4453.853	7919.904
MB-4408	5.742838	MB-4408	3704.192	6582.123	10286.315
MB-4416	5.15002	MB-4416	5321.745	7290.112	12611.856
MB-4417	5.440358	MB-4417	3555.572	6469.218	10024.79
MB-4418	5.196465	MB-4418	2189.41	3608.105	5797.515
MB-4421	5.172289	MB-4421	3039.062	3031.477	6070.539
MB-4426	5.446105	MB-4426	3417.703	6473.098	9890.802
MB-4434	5.264418	MB-4434	3260.497	4831.228	8091.725
MB-4442	5.286963	MB-4442	2594.556	3659.16	6253.716
MB-4484	5.606227	MB-4484	5104.761	5364.898	10469.66
MB-4529	5.690297	MB-4529	5633.346	5991.938	11625.284
MB-4548	5.298972	MB-4548	2732.444	7573.203	10305.647
MB-4557	5.435405	MB-4557	4323.566	5321.035	9644.601
MB-4564	5.470135	MB-4564	4058.59	4444.249	8502.839
MB-4578	5.333705	MB-4578	4085.14	5319.764	9404.904
MB-4591	5.378838	MB-4591	3132.193	4128.954	7261.147
MB-4593	5.189388	MB-4593	3235.708	3690.086	6925.794
MB-4598	5.73607	MB-4598	4898.1	4754.745	9652.845
MB-4599	5.307123	MB-4599	3438.018	3573.377	7011.396
MB-4601	5.326413	MB-4601	5810.035	6766.81	12576.845
MB-4602	5.530357	MB-4602	2292.441	3013.396	5305.837
MB-4603	5.440908	MB-4603	1942.326	2270.612	4212.938
MB-4607	5.457	MB-4607	4792.437	4694.722	9487.159
MB-4616	5.619271	MB-4616	3185.445	2777.229	5962.674
MB-4618	5.325038	MB-4618	4895.434	6090.592	10986.025
MB-4621	5.363517	MB-4621	2787.869	3749.52	6537.389
MB-4622	5.613316	MB-4622	5318.898	7156.65	12475.549
MB-4623	5.726103	MB-4623	5256.417	6362.142	11618.559
MB-4626	5.549717	MB-4626	2617.953	5164.227	7782.181
MB-4627	5.810414	MB-4627	4531.496	4413.478	8944.974
MB-4630	5.385365	MB-4630	2868.52	4422.963	7291.484
MB-4633	5.781007	MB-4633	5442.7	5435.084	10877.783
MB-4634	5.908113	MB-4634	4559.002	4463.352	9022.354
MB-4639	5.292301	MB-4639	2934.03	3565.257	6499.287
MB-4640	5.538422	MB-4640	5097.156	5654.83	10751.986
MB-4641	5.489601	MB-4641	4591.797	4521.474	9113.271
MB-4642	5.733213	MB-4642	3894.431	4320.348	8214.78
MB-4643	5.306458	MB-4643	4142.502	4802.078	8944.581
MB-4644	5.425231	MB-4644	2938.219	1963.02	4901.238
MB-4648	5.43995	MB-4648	3979.873	3961.491	7941.364
MB-4649	5.572487	MB-4649	4101.246	5600.719	9701.965
MB-4651	5.653114	MB-4651	4789.654	5765.51	10555.165
MB-4653	5.629777	MB-4653	4711.643	4506.558	9218.2
MB-4654	5.405575	MB-4654	4438.494	5449.426	9887.92
MB-4655	5.387491	MB-4655	4025.535	6476.314	10501.849
MB-4660	5.438656	MB-4660	1721.9	4649.633	6371.533
MB-4661	5.463413	MB-4661	4677.541	4954.629	9632.171
MB-4663	5.381563	MB-4663	3221.572	5036.575	8258.147
MB-4665	5.183027	MB-4665	3663.489	4930.025	8593.515
MB-4666	5.539791	MB-4666	4662.662	4269.217	8931.879
MB-4667	5.486121	MB-4667	5281.539	7781.382	13062.921
MB-4669	5.341985	MB-4669	3712.662	5746.625	9459.287
MB-4670	5.358345	MB-4670	4064.532	4965.949	9030.481
MB-4671	5.252685	MB-4671	3597.865	4505.777	8103.642
MB-4672	5.496484	MB-4672	3030.178	3075.962	6106.14
MB-4673	5.522382	MB-4673	4423.058	6468.098	10891.156
MB-4674	5.457865	MB-4674	3515.563	3479.082	6994.645
MB-4675	5.308649	MB-4675	3120.091	4778.664	7898.755
MB-4679	5.397506	MB-4679	3306.445	7469.021	10775.466
MB-4681	5.687461	MB-4681	4810.776	5310.193	10120.969
MB-4682	5.402732	MB-4682	3781.389	5823.868	9605.257
MB-4685	5.238268	MB-4685	1902.348	2580.9	4483.247
MB-4686	5.79465	MB-4686	5664.49	6493.741	12158.231
MB-4687	5.700827	MB-4687	5896.467	7857.181	13753.647
MB-4688	5.399599	MB-4688	4340.18	6794.787	11134.967
MB-4691	5.580713	MB-4691	5169.021	5772.118	10941.139
MB-4692	5.428974	MB-4692	1251.113	4263.824	5514.937
MB-4694	5.558404	MB-4694	3803.963	6244.936	10048.9
MB-4695	5.589079	MB-4695	5261.799	4830.695	10092.494
MB-4696	5.499857	MB-4696	4852.378	6871.688	11724.066
MB-4697	5.697744	MB-4697	5365.965	5987.378	11353.342
MB-4698	5.80383	MB-4698	5408.196	6095.524	11503.72
MB-4701	5.417314	MB-4701	4642.786	5316.851	9959.637
MB-4702	5.289803	MB-4702	3477.339	4384.868	7862.207
MB-4704	5.947251	MB-4704	5421.82	5119.644	10541.464
MB-4705	5.592851	MB-4705	4937.448	5852.223	10789.671
MB-4706	5.58343	MB-4706	5011.353	7369.688	12381.041
MB-4707	5.460659	MB-4707	4105.325	5493.265	9598.59
MB-4708	5.778847	MB-4708	5597.04	6402.822	11999.861
MB-4709	5.557779	MB-4709	4739.621	4675.557	9415.178
MB-4710	5.808392	MB-4710	4979.182	5311.995	10291.178
MB-4711	5.66394	MB-4711	5540.247	8156.01	13696.257
MB-4712	5.360156	MB-4712	3928.337	5394.319	9322.657
MB-4714	5.339993	MB-4714	3546.728	6473.312	10020.041
MB-4715	5.278066	MB-4715	3894.019	6324.815	10218.834
MB-4716	5.404339	MB-4716	5613.96	7108.683	12722.643
MB-4717	5.288688	MB-4717	3646.159	4933.328	8579.487
MB-4718	5.881992	MB-4718	5785.814	5328.769	11114.584
MB-4719	5.364717	MB-4719	4179.092	4435.055	8614.147
MB-4721	5.75433	MB-4721	4879.65	4395.955	9275.605
MB-4722	5.526827	MB-4722	3651.61	3863.827	7515.438
MB-4723	5.559798	MB-4723	4326.573	4755.963	9082.536
MB-4724	5.482318	MB-4724	5555.503	6753.891	12309.394
MB-4725	5.858228	MB-4725	5943.883	7036.603	12980.486
MB-4729	5.311408	MB-4729	2586.504	4309.271	6895.775
MB-4730	5.541452	MB-4730	4086.906	4361.582	8448.489
MB-4731	5.387207	MB-4731	3549.547	5797.916	9347.462
MB-4732	5.398129	MB-4732	4264.618	6605.508	10870.125
MB-4733	5.701663	MB-4733	5338.196	7978.713	13316.909
MB-4735	5.540645	MB-4735	4202.617	4625.726	8828.343
MB-4737	5.581925	MB-4737	4698.734	6160.811	10859.545
MB-4738	5.876084	MB-4738	5487.866	4651.49	10139.356
MB-4739	5.718995	MB-4739	5916.105	5770.133	11686.238
MB-4741	5.602449	MB-4741	4924.581	5366.818	10291.399
MB-4742	5.514267	MB-4742	4011.918	3817.571	7829.489
MB-4743	6.179787	MB-4743	5539.982	5997.997	11537.979
MB-4744	5.554515	MB-4744	3875.611	3966.337	7841.948
MB-4745	5.462096	MB-4745	4984.159	6617.355	11601.514
MB-4746	5.504864	MB-4746	4951.554	6241.111	11192.665
MB-4749	5.543401	MB-4749	4056.278	4312.293	8368.57
MB-4750	5.601126	MB-4750	4381.604	5621.365	10002.968
MB-4752	5.931472	MB-4752	4612.105	4974.912	9587.017
MB-4757	5.665602	MB-4757	4921.767	6492.23	11413.997
MB-4758	5.722617	MB-4758	3818.45	3343.581	7162.031
MB-4760	5.844417	MB-4760	6061.087	6120.981	12182.068
MB-4762	5.822057	MB-4762	4957.626	3593.953	8551.579
MB-4763	5.390876	MB-4763	4561.173	6754.803	11315.976
MB-4764	5.713536	MB-4764	6182.87	6581.884	12764.754
MB-4767	5.732754	MB-4767	5311.886	7099.154	12411.04
MB-4769	5.312622	MB-4769	3898.588	5306.264	9204.851
MB-4770	5.777786	MB-4770	5722.065	7432.088	13154.153
MB-4771	5.764257	MB-4771	5441.339	6073.841	11515.18
MB-4778	5.87155	MB-4778	5689.4	6852.606	12542.005
MB-4779	5.858221	MB-4779	6098.816	5933.087	12031.903
MB-4782	5.32321	MB-4782	4736.252	4630.204	9366.456
MB-4784	5.38158	MB-4784	4486.224	5069.479	9555.704
MB-4785	5.658414	MB-4785	5107.869	4792.566	9900.435
MB-4787	5.443353	MB-4787	4579.745	6373.563	10953.308
MB-4790	5.549374	MB-4790	4656.001	3750.474	8406.475
MB-4791	5.28233	MB-4791	4844.393	7924.65	12769.043
MB-4792	5.778338	MB-4792	5101.387	5572.699	10674.086
MB-4793	5.200682	MB-4793	4951.19	6734.012	11685.202
MB-4794	5.420284	MB-4794	4092.012	5532.961	9624.973
MB-4796	5.623698	MB-4796	3740.892	4616.356	8357.248
MB-4797	5.454626	MB-4797	4518.734	4948.34	9467.074
MB-4798	5.583719	MB-4798	4642.778	5217.284	9860.062
MB-4800	5.635376	MB-4800	4113.701	3574.279	7687.98
MB-4801	5.606722	MB-4801	4452.926	3925.519	8378.445
MB-4802	5.642313	MB-4802	3596.383	5478.49	9074.872
MB-4805	5.708038	MB-4805	4689.084	4112.013	8801.097
MB-4806	5.847689	MB-4806	5219.15	4226.411	9445.562
MB-4809	5.356065	MB-4809	4395.766	6142.298	10538.064
MB-4814	5.381763	MB-4814	3946.458	4596.464	8542.922
MB-4818	5.388153	MB-4818	3723.158	5281.552	9004.71
MB-4820	5.448848	MB-4820	3289.762	4278.297	7568.059
MB-4822	5.764963	MB-4822	5695.501	6186.992	11882.493
MB-4825	5.425457	MB-4825	4579.858	4032.006	8611.865
MB-4827	5.270286	MB-4827	5033.101	4496.612	9529.713
MB-4828	5.14134	MB-4828	4685.454	4897.787	9583.241
MB-4829	5.541123	MB-4829	4641.946	5933.306	10575.252
MB-4832	5.875784	MB-4832	4966.681	4715.819	9682.5
MB-4834	5.48782	MB-4834	4713.971	5218.434	9932.405
MB-4836	5.492601	MB-4836	4325.991	4470.037	8796.028
MB-4838	5.369436	MB-4838	1653.005	1774.192	3427.198
MB-4839	5.911988	MB-4839	5310.497	6263.599	11574.096
MB-4843	5.861941	MB-4843	5666.641	6026.267	11692.908
MB-4845	5.762696	MB-4845	4089.575	3632.44	7722.015
MB-4846	5.772956	MB-4846	5568.837	7381.948	12950.785
MB-4849	5.464237	MB-4849	3016.635	4290.15	7306.785
MB-4851	5.762615	MB-4851	4206.204	5306.917	9513.121
MB-4853	5.704828	MB-4853	4890.867	5350.727	10241.594
MB-4855	5.380354	MB-4855	3996.875	4271.491	8268.366
MB-4858	5.392243	MB-4858	4334.329	5343.085	9677.415
MB-4859	5.541081	MB-4859	5863.456	8250.197	14113.653
MB-4860	5.796882	MB-4860	5068.52	5428.941	10497.461
MB-4862	5.69655	MB-4862	5295.217	5963.435	11258.652
MB-4865	5.67169	MB-4865	5717.447	6853.187	12570.634
MB-4866	5.628332	MB-4866	4431.575	5406.542	9838.117
MB-4867	5.494045	MB-4867	5542.928	5531.316	11074.243
MB-4869	5.406853	MB-4869	4441.004	5069.934	9510.938
MB-4870	5.552266	MB-4870	5834.542	5791.68	11626.222
MB-4871	5.16694	MB-4871	3523.983	4660.819	8184.802
MB-4872	5.527623	MB-4872	5416.885	7665.986	13082.871
MB-4873	5.423763	MB-4873	4720.93	5271.675	9992.605
MB-4876	5.471358	MB-4876	5846.576	8839.931	14686.507
MB-4878	5.523503	MB-4878	5262.745	5237.192	10499.936
MB-4879	5.408634	MB-4879	5036.122	6327.917	11364.039
MB-4880	5.284544	MB-4880	3586.581	6116.19	9702.771
MB-4881	5.28913	MB-4881	4539.512	5966.482	10505.994
MB-4882	5.543868	MB-4882	5621.949	5593.405	11215.354
MB-4883	5.569774	MB-4883	5500.201	3907.1	9407.302
MB-4886	5.623832	MB-4886	5333.755	6208.002	11541.757
MB-4887	5.581383	MB-4887	5866.502	5844.398	11710.9
MB-4888	5.575511	MB-4888	6016.526	7020.344	13036.87
MB-4893	5.575884	MB-4893	5999.155	8253.21	14252.365
MB-4894	5.553514	MB-4894	4024.128	4268.506	8292.634
MB-4896	5.654817	MB-4896	5410.379	7088.867	12499.246
MB-4897	5.668457	MB-4897	5506.045	5937.888	11443.933
MB-4898	5.492307	MB-4898	2824.085	2858.878	5682.964
MB-4899	5.6764	MB-4899	5301.316	6247.325	11548.641
MB-4900	5.818181	MB-4900	5822.771	5152.8	10975.572
MB-4904	5.308649	MB-4904	5406.335	8286.182	13692.517
MB-4906	5.390332	MB-4906	2328.453	2845.526	5173.979
MB-4908	5.447484	MB-4908	4454.914	5171.332	9626.246
MB-4911	5.241628	MB-4911	3887.664	5956.649	9844.312
MB-4912	5.191813	MB-4912	3759.917	5636.676	9396.593
MB-4925	5.356924	MB-4925	5525.503	6892.922	12418.425
MB-4928	5.497619	MB-4928	5500.212	6939.496	12439.708
MB-4929	5.972995	MB-4929	3471.418	3236.335	6707.752
MB-4930	5.46108	MB-4930	3953.949	5437.086	9391.035
MB-4931	5.545316	MB-4931	4875.988	8472.515	13348.502
MB-4933	5.522934	MB-4933	5450.246	7646.671	13096.917
MB-4934	5.426038	MB-4934	4685.297	6283.123	10968.42
MB-4935	5.538374	MB-4935	4552.533	7173.239	11725.772
MB-4937	5.659067	MB-4937	5792.801	6486.601	12279.402
MB-4938	5.53621	MB-4938	5087.7	5311.206	10398.906
MB-4941	5.425634	MB-4941	5555.407	5013.034	10568.441
MB-4942	5.583187	MB-4942	4664.883	8222.831	12887.714
MB-4944	5.374353	MB-4944	3684.309	4133.921	7818.23
MB-4945	5.318416	MB-4945	4632.301	5980.544	10612.845
MB-4949	5.466696	MB-4949	4700.99	7652.543	12353.533
MB-4950	5.424855	MB-4950	5221.88	5895.14	11117.02
MB-4952	5.580204	MB-4952	5869.144	7948.076	13817.22
MB-4956	5.607053	MB-4956	4200.107	5026.093	9226.2
MB-4957	5.457278	MB-4957	3025.369	4317.46	7342.829
MB-4959	5.749072	MB-4959	5443.45	5793.291	11236.741
MB-4961	5.784623	MB-4961	5210.936	5227.585	10438.521
MB-4962	5.142194	MB-4962	3562.005	5274.594	8836.599
MB-4965	5.380652	MB-4965	4084.884	5188.698	9273.582
MB-4966	5.724518	MB-4966	6095.965	6517.661	12613.625
MB-4967	5.547823	MB-4967	5530.461	5653.864	11184.325
MB-4968	5.457617	MB-4968	4997.891	6051.909	11049.8
MB-4969	5.21789	MB-4969	2832.885	2716.645	5549.53
MB-4970	5.618013	MB-4970	2932.818	4071.916	7004.734
MB-4974	5.340789	MB-4974	5209.144	7327.361	12536.505
MB-4976	5.551609	MB-4976	5250.967	4920.655	10171.623
MB-4977	5.602888	MB-4977	5212.257	6808.05	12020.307
MB-4978	5.652079	MB-4978	4796.632	5095.08	9891.712
MB-4981	5.963436	MB-4981	6572.061	7042.243	13614.304
MB-4982	5.455591	MB-4982	5123.377	5839.922	10963.299
MB-4986	5.622862	MB-4986	4757.463	4306.872	9064.335
MB-4987	5.663544	MB-4987	5075.023	4765.077	9840.101
MB-4991	5.784233	MB-4991	5327.565	5574.69	10902.254
MB-4992	5.722551	MB-4992	5018.44	5293.453	10311.893
MB-4993	5.426691	MB-4993	5328.192	5823.27	11151.462
MB-4994	5.317274	MB-4994	4973.69	5465.794	10439.484
MB-4996	5.291654	MB-4996	3570.373	4176.709	7747.083
MB-4998	5.62524	MB-4998	3805.293	4673.483	8478.776
MB-4999	5.525656	MB-4999	3654.293	3535.412	7189.705
MB-5001	5.678662	MB-5001	4633.392	5708.685	10342.077
MB-5004	5.532762	MB-5004	5215.744	6956.352	12172.096
MB-5008	5.182367	MB-5008	2765.188	4196.053	6961.241
MB-5011	5.553848	MB-5011	5302.734	5834.708	11137.442
MB-5013	5.568998	MB-5013	3517.353	4366.54	7883.894
MB-5014	5.323892	MB-5014	4526.718	5478.253	10004.97
MB-5015	5.403804	MB-5015	3845.924	4250.447	8096.371
MB-5017	5.860561	MB-5017	5998.557	8347.587	14346.144
MB-5018	5.403697	MB-5018	4729.917	5894.877	10624.794
MB-5019	5.323659	MB-5019	5066.785	5912.907	10979.692
MB-5020	5.360396	MB-5020	5179.321	6242.738	11422.059
MB-5027	5.6512	MB-5027	6217.61	6130.361	12347.972
MB-5033	5.42904	MB-5033	2473.41	1801.011	4274.421
MB-5035	5.345161	MB-5035	4797.788	6562.141	11359.928
MB-5039	5.26681	MB-5039	3864.698	6063.268	9927.966
MB-5040	5.605934	MB-5040	5142.775	5890.371	11033.146
MB-5041	5.389031	MB-5041	5084.28	8654.038	13738.319
MB-5043	5.451226	MB-5043	4756.491	5743.272	10499.763
MB-5044	5.751888	MB-5044	3885.511	4713.164	8598.676
MB-5045	5.465049	MB-5045	4675.649	7007.506	11683.156
MB-5048	5.254448	MB-5048	4909.186	5188.769	10097.955
MB-5049	5.421678	MB-5049	4965.185	4999.403	9964.588
MB-5050	5.755213	MB-5050	5407.095	5380.69	10787.785
MB-5052	5.679466	MB-5052	5997.624	8454.449	14452.073
MB-5053	5.591806	MB-5053	5524.89	5933.765	11458.655
MB-5054	5.537881	MB-5054	5487.626	7724.096	13211.722
MB-5057	5.354927	MB-5057	4510.722	6252.743	10763.465
MB-5058	5.575702	MB-5058	5726.991	6765.822	12492.813
MB-5059	5.863507	MB-5059	5457.752	5209.358	10667.11
MB-5060	5.633865	MB-5060	5031.1	4761.559	9792.659
MB-5061	5.517057	MB-5061	5081.847	7266.907	12348.754
MB-5062	5.701208	MB-5062	4587.351	6955.142	11542.493
MB-5063	5.261118	MB-5063	3613.554	3205.709	6819.263
MB-5064	5.536299	MB-5064	4598.112	5645.748	10243.86
MB-5065	5.706557	MB-5065	5867.597	8526.977	14394.574
MB-5066	5.924401	MB-5066	5620.494	5864.659	11485.153
MB-5068	5.500026	MB-5068	3350.407	3628.656	6979.063
MB-5070	5.235196	MB-5070	5244.857	7113.643	12358.499
MB-5072	5.419925	MB-5072	4937.453	5140.106	10077.559
MB-5073	5.710576	MB-5073	5941.769	6708.681	12650.45
MB-5074	5.556415	MB-5074	4869.657	5499.552	10369.209
MB-5078	5.607535	MB-5078	4153.378	5663.416	9816.794
MB-5079	5.700208	MB-5079	3559.897	3294.306	6854.203
MB-5081	5.502686	MB-5081	5910.585	6021.005	11931.591
MB-5084	5.518478	MB-5084	4869.453	5782.01	10651.463
MB-5086	5.121868	MB-5086	2486.853	1784.519	4271.372
MB-5088	5.574071	MB-5088	4808.113	5944.685	10752.798
MB-5092	5.839329	MB-5092	5397.117	4761.72	10158.837
MB-5093	5.43359	MB-5093	5621.358	4989.711	10611.068
MB-5097	5.753322	MB-5097	5889.953	7019.636	12909.589
MB-5098	5.379818	MB-5098	3225.912	3822.445	7048.358
MB-5100	5.57848	MB-5100	5066.731	7847.943	12914.673
MB-5101	5.495599	MB-5101	3925.213	4331.233	8256.445
MB-5102	5.055013	MB-5102	3696.25	5368.025	9064.274
MB-5105	5.452495	MB-5105	4238.445	4569.927	8808.372
MB-5107	5.26483	MB-5107	3710.01	5964.884	9674.894
MB-5110	5.590404	MB-5110	5083.914	5275.552	10359.465
MB-5113	5.637957	MB-5113	5438.182	5651.549	11089.732
MB-5114	5.682678	MB-5114	5908.304	7662.842	13571.146
MB-5115	5.626501	MB-5115	4116.689	5631.878	9748.567
MB-5116	5.419237	MB-5116	3334.424	4251.669	7586.092
MB-5117	5.677061	MB-5117	4907.647	5472.474	10380.121
MB-5118	6.083106	MB-5118	5131.592	5194.648	10326.241
MB-5119	5.610689	MB-5119	4725.256	5261.725	9986.981
MB-5120	5.432982	MB-5120	4255.45	5863.479	10118.928
MB-5121	5.618095	MB-5121	3475.511	3705.868	7181.379
MB-5122	5.67463	MB-5122	4515.863	6584.306	11100.168
MB-5123	5.557859	MB-5123	5861.244	6996.37	12857.614
MB-5124	5.761259	MB-5124	5727.957	5803.712	11531.669
MB-5126	5.638379	MB-5126	4066.935	6864.453	10931.388
MB-5127	5.482896	MB-5127	3915.211	6315.185	10230.397
MB-5130	5.456722	MB-5130	4725.873	6951.592	11677.464
MB-5134	6.016411	MB-5134	5390.125	4059.701	9449.825
MB-5135	5.244583	MB-5135	2202.322	4045.927	6248.249
MB-5138	5.643405	MB-5138	4231.011	7383.305	11614.316
MB-5139	5.550334	MB-5139	5274.247	7169.469	12443.716
MB-5143	5.696281	MB-5143	5513.986	5402.079	10916.066
MB-5144	5.356745	MB-5144	4024.688	3935.685	7960.373
MB-5145	5.350607	MB-5145	5123.722	6626.552	11750.275
MB-5147	5.985893	MB-5147	5899.765	6158.326	12058.091
MB-5148	5.696934	MB-5148	5631.856	6758.789	12390.645
MB-5150	5.556462	MB-5150	3354.154	3628.397	6982.551
MB-5152	5.59877	MB-5152	4881.269	5798.345	10679.613
MB-5154	5.771199	MB-5154	5813.714	7045.077	12858.791
MB-5155	5.48677	MB-5155	5960.493	5421.478	11381.971
MB-5157	5.53175	MB-5157	5501.798	6997.01	12498.808
MB-5160	5.457343	MB-5160	3919.771	5338.902	9258.673
MB-5161	5.861982	MB-5161	6171.081	6098.963	12270.044
MB-5162	5.670296	MB-5162	6676.781	7155.275	13832.057
MB-5163	5.731606	MB-5163	5816.401	7311.9	13128.301
MB-5164	5.508922	MB-5164	5263.492	7103.065	12366.557
MB-5166	5.956678	MB-5166	4050.665	5456.154	9506.819
MB-5167	5.453673	MB-5167	4539.433	5064.065	9603.498
MB-5169	5.784726	MB-5169	5262.844	5249.94	10512.785
MB-5171	5.428875	MB-5171	5575.942	6881.433	12457.375
MB-5172	5.775078	MB-5172	4820.792	6570.062	11390.855
MB-5173	5.392203	MB-5173	4745.183	5456.414	10201.597
MB-5174	5.375875	MB-5174	4026.226	4880.623	8906.849
MB-5175	5.954883	MB-5175	6624.887	7656.698	14281.585
MB-5176	5.644602	MB-5176	5986.456	7962.813	13949.269
MB-5177	5.54455	MB-5177	4215.411	8522.481	12737.893
MB-5178	5.517049	MB-5178	4361.269	4534.586	8895.856
MB-5179	5.461878	MB-5179	5123.579	5857.599	10981.178
MB-5182	5.633986	MB-5182	4295.425	4236.174	8531.599
MB-5183	5.359003	MB-5183	4819.191	4852.824	9672.015
MB-5184	6.128061	MB-5184	6445.5	6234.034	12679.534
MB-5185	5.581249	MB-5185	5379.893	5187.626	10567.519
MB-5186	5.532422	MB-5186	4594.188	6451.385	11045.574
MB-5188	5.841435	MB-5188	5391.143	6689.332	12080.474
MB-5189	5.703783	MB-5189	5158.904	5541.074	10699.978
MB-5190	5.418037	MB-5190	4357.907	6770.792	11128.698
MB-5191	5.875927	MB-5191	5734.948	5016.773	10751.721
MB-5193	5.504389	MB-5193	3087.303	5290.845	8378.148
MB-5195	5.640316	MB-5195	5384.955	6571.632	11956.588
MB-5196	5.377322	MB-5196	4603.101	5583.821	10186.922
MB-5197	5.610508	MB-5197	4450.512	4880.098	9330.611
MB-5199	5.711542	MB-5199	5681.268	6750.222	12431.489
MB-5200	5.7	MB-5200	4947.1	5467.767	10414.867
MB-5201	5.501002	MB-5201	3523.278	3948.399	7471.677
MB-5204	5.554137	MB-5204	5235.543	6173.134	11408.677
MB-5205	5.526352	MB-5205	3956.024	6573.605	10529.629
MB-5206	5.542676	MB-5206	4665.179	4893.19	9558.369
MB-5208	5.414459	MB-5208	4433.226	6114.299	10547.525
MB-5209	5.362141	MB-5209	3931.072	7153.946	11085.019
MB-5211	5.556852	MB-5211	3965.555	5065.06	9030.615
MB-5212	5.553078	MB-5212	4393.411	6519.808	10913.219
MB-5213	5.424439	MB-5213	5432.975	6702.815	12135.789
MB-5214	5.396641	MB-5214	5158.791	6496.1	11654.89
MB-5215	5.4893	MB-5215	2747.274	2832.22	5579.494
MB-5218	5.802111	MB-5218	4653.899	5334.484	9988.383
MB-5221	5.348245	MB-5221	4739.039	4729.261	9468.3
MB-5222	5.717575	MB-5222	5681.992	8516.846	14198.838
MB-5223	5.598911	MB-5223	6670.288	7685.549	14355.836
MB-5224	5.70575	MB-5224	5503.456	5788.347	11291.802
MB-5225	5.595558	MB-5225	5126.395	7188.621	12315.016
MB-5226	5.756444	MB-5226	4806.136	4157.651	8963.786
MB-5227	5.811366	MB-5227	5269.417	5507.341	10776.758
MB-5228	5.510633	MB-5228	4335.462	4612.112	8947.574
MB-5229	5.700747	MB-5229	5943.196	7122.104	13065.301
MB-5230	5.557083	MB-5230	5495.806	6975.509	12471.315
MB-5231	5.412384	MB-5231	4776.069	5966.848	10742.917
MB-5232	5.461648	MB-5232	5356.229	6680.917	12037.146
MB-5233	5.34159	MB-5233	2235.922	2785.085	5021.007
MB-5235	5.491122	MB-5235	3862.437	5299.642	9162.079
MB-5236	5.425421	MB-5236	3495.909	7064.724	10560.634
MB-5238	5.750928	MB-5238	5573.471	6629.55	12203.021
MB-5239	5.814065	MB-5239	4702.136	4707.046	9409.182
MB-5240	5.433455	MB-5240	5618.867	6227.692	11846.559
MB-5243	5.727306	MB-5243	4886.047	4796.048	9682.095
MB-5244	5.551695	MB-5244	2863.453	2873.54	5736.993
MB-5251	5.495143	MB-5251	5070.234	6170.247	11240.481
MB-5253	5.699263	MB-5253	5364.533	7047.186	12411.72
MB-5256	5.520417	MB-5256	4848.881	5906.84	10755.721
MB-5258	5.145748	MB-5258	4106.665	5193.103	9299.768
MB-5259	5.516998	MB-5259	5529.262	7457.608	12986.869
MB-5260	5.482916	MB-5260	3742.382	2794.327	6536.708
MB-5261	5.757406	MB-5261	5226.934	5857.38	11084.314
MB-5264	5.782928	MB-5264	5878.842	4892.059	10770.901
MB-5266	5.285652	MB-5266	3640.96	5554.72	9195.68
MB-5267	5.755417	MB-5267	5732.68	5485.573	11218.252
MB-5268	5.946998	MB-5268	5465.643	5649.559	11115.202
MB-5270	5.483618	MB-5270	4357.45	3823.23	8180.68
MB-5271	5.04123	MB-5271	3401.476	7538.08	10939.556
MB-5272	5.786503	MB-5272	5824.535	8493.098	14317.633
MB-5273	5.617828	MB-5273	4649.872	5050.263	9700.134
MB-5275	5.40488	MB-5275	4166.486	6037.107	10203.593
MB-5277	5.445109	MB-5277	4970.224	6043.537	11013.761
MB-5278	5.944665	MB-5278	5654.289	4830.242	10484.53
MB-5279	5.258294	MB-5279	2935.365	3237.051	6172.415
MB-5280	5.648568	MB-5280	4449.694	5421.406	9871.1
MB-5281	5.5282	MB-5281	5202.765	4439.78	9642.544
MB-5284	5.707475	MB-5284	5385.507	5529.934	10915.441
MB-5287	5.517471	MB-5287	4591.921	4814.732	9406.653
MB-5288	5.302731	MB-5288	4272.7	7326.632	11599.332
MB-5290	5.27244	MB-5290	3455.268	3513.317	6968.585
MB-5291	5.315796	MB-5291	3847.855	4672.564	8520.419
MB-5292	5.733377	MB-5292	4863.053	4966.178	9829.232
MB-5293	5.422873	MB-5293	5127.469	5314.733	10442.202
MB-5294	5.602808	MB-5294	4464.152	6080.544	10544.697
MB-5295	5.241899	MB-5295	4738.993	4924.542	9663.535
MB-5296	5.650462	MB-5296	5921.459	7334.125	13255.584
MB-5298	5.326639	MB-5298	4254.824	7049.345	11304.169
MB-5299	5.339093	MB-5299	4544.63	6179.225	10723.855
MB-5300	5.989028	MB-5300	5686.319	5238.371	10924.691
MB-5305	5.498725	MB-5305	3750.3	3731.596	7481.896
MB-5306	5.44988	MB-5306	4056.839	5829.438	9886.276
MB-5308	5.525944	MB-5308	5060.641	6658.929	11719.57
MB-5310	5.688825	MB-5310	5706.105	7186.58	12892.685
MB-5311	5.756779	MB-5311	7298.08	7180.07	14478.15
MB-5312	5.477997	MB-5312	5321.127	7581.046	12902.173
MB-5313	5.339413	MB-5313	5307.458	8239.588	13547.046
MB-5315	5.451137	MB-5315	5251.057	7879.086	13130.143
MB-5317	5.46259	MB-5317	4025.932	3744.462	7770.394
MB-5318	5.460195	MB-5318	5043.787	5637.552	10681.339
MB-5322	5.584996	MB-5322	4751.375	5888.915	10640.29
MB-5323	5.703704	MB-5323	6040.133	8595.503	14635.636
MB-5324	5.473867	MB-5324	5669.845	5418.707	11088.552
MB-5326	5.476903	MB-5326	4621.69	5804.709	10426.399
MB-5327	5.687329	MB-5327	5166.154	5678.441	10844.595
MB-5328	5.497442	MB-5328	4546.222	6296.456	10842.678
MB-5329	5.411051	MB-5329	5572.168	5395.409	10967.577
MB-5330	5.4981	MB-5330	5259.704	5549.458	10809.162
MB-5331	5.393792	MB-5331	4548.217	4062.83	8611.047
MB-5332	5.355555	MB-5332	4742.531	5961.447	10703.978
MB-5334	5.394335	MB-5334	5261.774	5541.345	10803.119
MB-5335	5.332295	MB-5335	3627.708	4237.793	7865.501
MB-5338	5.626964	MB-5338	5004.857	6095.47	11100.327
MB-5339	5.704446	MB-5339	5486.012	5700.393	11186.406
MB-5341	5.514989	MB-5341	3581.368	3203.013	6784.381
MB-5345	5.621476	MB-5345	5903.53	5865.303	11768.833
MB-5346	5.425854	MB-5346	3179.88	5431.172	8611.052
MB-5347	5.369764	MB-5347	3294	3943.303	7237.303
MB-5348	5.317679	MB-5348	4984.329	7581.686	12566.015
MB-5350	5.535858	MB-5350	6777.979	6988.345	13766.323
MB-5351	5.627288	MB-5351	5336.692	6702.161	12038.853
MB-5358	5.659087	MB-5358	4915.753	5158.466	10074.219
MB-5360	5.364681	MB-5360	5222.237	5236.56	10458.797
MB-5361	5.574154	MB-5361	5020.014	6198.75	11218.764
MB-5364	5.782047	MB-5364	5895.477	7369.946	13265.423
MB-5365	5.775279	MB-5365	4873.516	5744.267	10617.782
MB-5366	5.547186	MB-5366	5091.35	5650.036	10741.386
MB-5368	5.457209	MB-5368	4596.298	4943.36	9539.658
MB-5369	5.47388	MB-5369	4626.264	4819.882	9446.147
MB-5370	5.421671	MB-5370	3634.098	4023.196	7657.294
MB-5373	5.512573	MB-5373	6051.891	7451.121	13503.012
MB-5377	5.74835	MB-5377	4926.883	4817.308	9744.191
MB-5378	5.187664	MB-5378	3393.149	5170.519	8563.669
MB-5381	5.363042	MB-5381	5471.602	6584.619	12056.221
MB-5382	5.293822	MB-5382	5106.7	4913.606	10020.306
MB-5383	5.726709	MB-5383	5613.946	4343.295	9957.242
MB-5384	5.633484	MB-5384	4754.474	5615.093	10369.567
MB-5386	5.610154	MB-5386	3820.399	3999.377	7819.776
MB-5388	5.685274	MB-5388	5455.462	6056.449	11511.911
MB-5389	5.450743	MB-5389	3741.891	3809.965	7551.856
MB-5390	5.56044	MB-5390	3942.588	5287.505	9230.094
MB-5392	5.80104	MB-5392	6897.233	7912.126	14809.36
MB-5393	5.282627	MB-5393	1472.963	3848.865	5321.828
MB-5395	5.587414	MB-5395	5384.425	5469.018	10853.443
MB-5396	5.282094	MB-5396	4469.728	6120.364	10590.092
MB-5397	5.398629	MB-5397	4914.415	4716.902	9631.318
MB-5398	5.510432	MB-5398	4818.738	5119.044	9937.782
MB-5399	5.61266	MB-5399	4534.253	5519.173	10053.426
MB-5401	5.619271	MB-5401	4444.146	4239.086	8683.232
MB-5402	5.658337	MB-5402	4543.972	5164.95	9708.922
MB-5403	5.669164	MB-5403	4204.927	4903.493	9108.42
MB-5404	5.535266	MB-5404	4995.802	5378.316	10374.118
MB-5405	5.640093	MB-5405	5106.025	9050.882	14156.907
MB-5406	5.527461	MB-5406	4950.821	6856.408	11807.229
MB-5407	5.7217	MB-5407	4845.24	5243.161	10088.401
MB-5408	5.599259	MB-5408	6621.517	8750.835	15372.353
MB-5409	5.906172	MB-5409	5564.999	7809.725	13374.724
MB-5410	5.249165	MB-5410	3266.246	3535.941	6802.187
MB-5411	5.358042	MB-5411	4335.123	4980.267	9315.389
MB-5412	5.743771	MB-5412	6000.519	5633.642	11634.161
MB-5414	5.325352	MB-5414	4038.406	6119.044	10157.45
MB-5417	5.562534	MB-5417	4906.076	6113.824	11019.9
MB-5418	5.765677	MB-5418	4931.343	5154.341	10085.684
MB-5420	5.747687	MB-5420	4688.244	7154.534	11842.778
MB-5421	5.611107	MB-5421	4509.289	5576.531	10085.82
MB-5422	5.544986	MB-5422	5035.924	4798.127	9834.051
MB-5424	6.01828	MB-5424	5643.139	6917.838	12560.977
MB-5425	5.724785	MB-5425	5637.198	5510.533	11147.73
MB-5426	5.564742	MB-5426	4761.341	7064.451	11825.791
MB-5427	5.590089	MB-5427	3433.372	3465.951	6899.323
MB-5428	5.817647	MB-5428	5313.425	5083.915	10397.341
MB-5429	5.752037	MB-5429	4963.528	4509.698	9473.226
MB-5431	5.9877	MB-5431	6093.902	6587.301	12681.204
MB-5432	5.742319	MB-5432	4552.282	6196.492	10748.774
MB-5433	5.645805	MB-5433	3844.157	3747.071	7591.228
MB-5434	5.634094	MB-5434	3538.499	3600.6	7139.099
MB-5435	5.574281	MB-5435	4654.957	4748.824	9403.781
MB-5440	5.317846	MB-5440	5304.281	7933.873	13238.154
MB-5441	5.493823	MB-5441	4526.055	6025.576	10551.632
MB-5442	5.484432	MB-5442	4367.029	5248.019	9615.048
MB-5444	5.30775	MB-5444	5412.249	6641.247	12053.496
MB-5446	5.662779	MB-5446	5447.022	5581.35	11028.372
MB-5447	5.924776	MB-5447	5947.905	5767.794	11715.699
MB-5450	5.473419	MB-5450	5260.615	7084.885	12345.5
MB-5451	5.513446	MB-5451	4987.582	5815.062	10802.644
MB-5452	5.522216	MB-5452	3813.172	4662.986	8476.157
MB-5453	5.476582	MB-5453	4733.576	6273.266	11006.841
MB-5454	5.598069	MB-5454	5975.897	7507.073	13482.97
MB-5455	5.209747	MB-5455	5559.293	6909.32	12468.613
MB-5457	5.791029	MB-5457	6024.376	6413.853	12438.228
MB-5458	5.579951	MB-5458	4705.325	5305.595	10010.92
MB-5459	5.48791	MB-5459	4152.921	2884.884	7037.805
MB-5463	5.444327	MB-5463	3858.431	6905.69	10764.121
MB-5464	5.401972	MB-5464	3513.957	3466.624	6980.582
MB-5465	5.554654	MB-5465	5521.922	5767.907	11289.829
MB-5468	5.598397	MB-5468	4935.708	5936.044	10871.752
MB-5470	5.34371	MB-5470	5475.346	6319.044	11794.389
MB-5471	5.908836	MB-5471	5521.772	5277.258	10799.03
MB-5472	5.713047	MB-5472	5233.632	5487.234	10720.866
MB-5473	5.628493	MB-5473	5499.142	5454.541	10953.684
MB-5474	5.428595	MB-5474	6190.45	7728.633	13919.083
MB-5475	5.620324	MB-5475	4843.016	5309.66	10152.676
MB-5477	5.572811	MB-5477	4257.195	4968.626	9225.822
MB-5478	5.684518	MB-5478	5689.406	7910.992	13600.398
MB-5481	5.907101	MB-5481	5228.456	5150.559	10379.015
MB-5482	5.436847	MB-5482	5171.425	6035.544	11206.969
MB-5483	5.593568	MB-5483	5396.709	6789.129	12185.838
MB-5484	5.649663	MB-5484	4657.191	4111.526	8768.717
MB-5485	5.417855	MB-5485	3569.99	4876.766	8446.756
MB-5486	5.751546	MB-5486	4611.614	5522.957	10134.571
MB-5489	5.461612	MB-5489	5703.643	5343.324	11046.967
MB-5490	5.675829	MB-5490	4509.841	4552.668	9062.509
MB-5491	5.497155	MB-5491	3637.731	3175.4	6813.13
MB-5492	5.923077	MB-5492	5364.858	6663.546	12028.405
MB-5493	5.50249	MB-5493	3825.266	4535.337	8360.603
MB-5495	6.155109	MB-5495	5767.839	6059.477	11827.316
MB-5497	5.63452	MB-5497	4553.288	4334.606	8887.895
MB-5498	5.744127	MB-5498	5382.575	5724.284	11106.859
MB-5499	5.990564	MB-5499	5446.89	5226.547	10673.437
MB-5502	5.424468	MB-5502	3918.948	5598.239	9517.187
MB-5505	5.384635	MB-5505	3306.968	4940.758	8247.727
MB-5510	5.725511	MB-5510	4649.205	4594.694	9243.899
MB-5511	5.507808	MB-5511	5389.168	6142.543	11531.71
MB-5513	5.428707	MB-5513	3426.92	4725.23	8152.15
MB-5514	5.549851	MB-5514	3765.751	4100.471	7866.222
MB-5518	5.455682	MB-5518	4391.977	5651.948	10043.925
MB-5519	5.734232	MB-5519	5029.301	5968.073	10997.374
MB-5520	5.950711	MB-5520	5871.246	6820.478	12691.724
MB-5521	5.577244	MB-5521	6070.041	8674.819	14744.86
MB-5525	5.61362	MB-5525	4889.779	5414.974	10304.753
MB-5526	5.55594	MB-5526	4879.857	6780.158	11660.015
MB-5527	5.600144	MB-5527	4700.996	8915.11	13616.106
MB-5529	5.740701	MB-5529	5008.246	6449.14	11457.387
MB-5530	5.55064	MB-5530	5691.376	7426.019	13117.394
MB-5531	5.70352	MB-5531	5802.221	7319.961	13122.182
MB-5532	5.838271	MB-5532	4755.508	4560.691	9316.199
MB-5533	5.440219	MB-5533	5676.197	6702.33	12378.526
MB-5534	5.780221	MB-5534	6118.905	8357.488	14476.393
MB-5535	5.805194	MB-5535	5775.584	7024.116	12799.7
MB-5540	5.60907	MB-5540	4975.785	6649.873	11625.657
MB-5541	5.758525	MB-5541	6167.946	6421.94	12589.887
MB-5543	5.771699	MB-5543	5465.211	5394.155	10859.366
MB-5547	5.544911	MB-5547	2891.181	3772.556	6663.737
MB-5548	5.422374	MB-5548	4980.185	6968.47	11948.655
MB-5549	5.63891	MB-5549	4715.878	6803.003	11518.881
MB-5550	5.695553	MB-5550	3978.56	5219.561	9198.121
MB-5551	5.534091	MB-5551	4369.737	4777.482	9147.219
MB-5552	5.640045	MB-5552	5264.499	7107.691	12372.19
MB-5553	5.871864	MB-5553	5050.2	5402.133	10452.333
MB-5554	5.674515	MB-5554	5493.691	6950.286	12443.977
MB-5556	5.602097	MB-5556	4388.025	5248.111	9636.136
MB-5558	5.65018	MB-5558	5215.324	5560.552	10775.875
MB-5559	5.548702	MB-5559	4363.221	5270.262	9633.482
MB-5560	5.709354	MB-5560	5144.253	6007.704	11151.956
MB-5562	5.745606	MB-5562	4339.506	5102.59	9442.096
MB-5563	5.448678	MB-5563	4870.963	6369.054	11240.017
MB-5565	5.544062	MB-5565	6028.404	8138.813	14167.217
MB-5566	5.369263	MB-5566	5038.343	7034.452	12072.794
MB-5567	5.499239	MB-5567	4553.642	5149.168	9702.81
MB-5571	5.588011	MB-5571	4525.498	4704.477	9229.975
MB-5572	5.705113	MB-5572	5526.158	8911.107	14437.266
MB-5575	5.517451	MB-5575	4710.893	4881.401	9592.295
MB-5576	5.616595	MB-5576	5465.774	6249.945	11715.719
MB-5577	5.677295	MB-5577	5837.807	8816.417	14654.224
MB-5579	5.814875	MB-5579	6213.049	7028.117	13241.166
MB-5580	5.545847	MB-5580	5034.37	6536.855	11571.226
MB-5582	5.787086	MB-5582	5359.187	5205.464	10564.651
MB-5583	5.765075	MB-5583	5513.31	5961.65	11474.96
MB-5584	5.664605	MB-5584	5184.735	6953.437	12138.172
MB-5588	5.809262	MB-5588	6093.384	8837.097	14930.481
MB-5589	5.650052	MB-5589	4931.971	3218.872	8150.843
MB-5590	5.5413	MB-5590	4596.426	7049.028	11645.453
MB-5591	5.819561	MB-5591	5463.492	5777.642	11241.135
MB-5592	5.655047	MB-5592	3998.742	3883.901	7882.643
MB-5593	5.524891	MB-5593	5119.395	7573.646	12693.041
MB-5596	5.829885	MB-5596	5308.997	6264.32	11573.317
MB-5597	5.736151	MB-5597	5690.68	5144.696	10835.376
MB-5599	5.779987	MB-5599	5612.564	5876.442	11489.005
MB-5601	5.74307	MB-5601	5391.484	7393.402	12784.886
MB-5602	5.426934	MB-5602	5231.454	7714.829	12946.283
MB-5603	5.807231	MB-5603	5799.111	7704.878	13503.989
MB-5604	5.673689	MB-5604	4346.632	4912.212	9258.845
MB-5605	5.328453	MB-5605	4392.809	5658.73	10051.54
MB-5613	5.703976	MB-5613	5678.682	5118.599	10797.281
MB-5614	5.959891	MB-5614	5947.325	6299.123	12246.448
MB-5616	5.798609	MB-5616	5627.253	7918.401	13545.654
MB-5617	5.57397	MB-5617	3244.824	4212.309	7457.133
MB-5620	5.705492	MB-5620	4369.732	4826.228	9195.959
MB-5622	5.571866	MB-5622	4622.878	4612.4	9235.277
MB-5623	5.691371	MB-5623	4311.235	4871.112	9182.347
MB-5624	5.333446	MB-5624	4700.087	7001.524	11701.611
MB-5626	5.592874	MB-5626	5255.921	5949.992	11205.914
MB-5628	5.464328	MB-5628	3607.994	7366.554	10974.548
MB-5629	5.834772	MB-5629	5401.717	6255.271	11656.987
MB-5632	5.547976	MB-5632	5047.538	5652.857	10700.395
MB-5633	5.538498	MB-5633	6315.093	8608.618	14923.711
MB-5634	5.462308	MB-5634	4778.345	7637.355	12415.7
MB-5635	5.696519	MB-5635	5133.212	4561.472	9694.684
MB-5636	5.610821	MB-5636	3654.342	5701.661	9356.004
MB-5638	5.515217	MB-5638	4375.597	6037.916	10413.512
MB-5640	5.420486	MB-5640	4064.088	5856.485	9920.573
MB-5641	5.660058	MB-5641	4130.795	4249.12	8379.915
MB-5642	5.540886	MB-5642	4379.859	4610.829	8990.688
MB-5645	5.434946	MB-5645	4682.35	6968.051	11650.401
MB-5646	5.694947	MB-5646	3793.929	4365.349	8159.278
MB-5647	5.62495	MB-5647	4642.383	5792.858	10435.241
MB-5651	5.719345	MB-5651	6273.946	7435.596	13709.542
MB-5652	5.655434	MB-5652	4967.987	6626.871	11594.859
MB-5653	5.458962	MB-5653	5283.544	5482.232	10765.775
MB-5654	5.504187	MB-5654	4354.836	4347.315	8702.15
MB-5655	5.284766	MB-5655	2795.156	4832.423	7627.579
MB-5656	5.597848	MB-5656	4197.329	4203.132	8400.461
MB-6001	5.663304	MB-6001	4804.444	6957.988	11762.433
MB-6006	5.840561	MB-6006	6006.255	6569.546	12575.801
MB-6007	5.417091	MB-6007	4092.06	5495.777	9587.837
MB-6008	5.413955	MB-6008	3569.26	3989.098	7558.358
MB-6010	5.604393	MB-6010	5629.177	7740.471	13369.648
MB-6011	5.63554	MB-6011	2485.764	2980.685	5466.449
MB-6012	5.239163	MB-6012	3380.166	3619.778	6999.944
MB-6014	5.666542	MB-6014	6433.043	6497.106	12930.149
MB-6016	5.415661	MB-6016	3966.656	4282.168	8248.824
MB-6017	5.339884	MB-6017	4253.892	5098.047	9351.939
MB-6018	5.629119	MB-6018	5551.804	5738.607	11290.411
MB-6019	5.408569	MB-6019	5417.143	7021.313	12438.455
MB-6021	5.703121	MB-6021	5263.448	4228.92	9492.368
MB-6022	5.464822	MB-6022	3300.689	3490.051	6790.74
MB-6023	5.722818	MB-6023	3845.152	3797.564	7642.717
MB-6024	5.704256	MB-6024	5319.915	5341.847	10661.762
MB-6026	5.13586	MB-6026	3162.393	3248.369	6410.763
MB-6029	5.839633	MB-6029	5380.996	5137.421	10518.417
MB-6030	5.4622	MB-6030	4839.829	5195.285	10035.114
MB-6036	5.649213	MB-6036	5893.696	7170.473	13064.169
MB-6039	5.419986	MB-6039	5111.649	6655.791	11767.441
MB-6042	5.642521	MB-6042	5565.818	7672.007	13237.825
MB-6044	5.14134	MB-6044	3024.371	4923.2	7947.572
MB-6047	5.675376	MB-6047	4790.576	6780.55	11571.125
MB-6048	5.655355	MB-6048	5577.626	7638.367	13215.993
MB-6049	5.647983	MB-6049	5501.227	6181.243	11682.47
MB-6050	5.917505	MB-6050	5366.026	5605.066	10971.092
MB-6051	5.788112	MB-6051	5455.026	4736.349	10191.376
MB-6052	5.733923	MB-6052	6363.412	7538.127	13901.539
MB-6053	5.637743	MB-6053	4239.315	5294.519	9533.834
MB-6055	5.383183	MB-6055	5265.209	7975.072	13240.28
MB-6058	5.153132	MB-6058	5400.232	7536.932	12937.163
MB-6059	5.710768	MB-6059	6167.867	7328.744	13496.611
MB-6060	5.431327	MB-6060	5777.509	6972.696	12750.205
MB-6062	5.408074	MB-6062	4644.374	8633.611	13277.985
MB-6063	5.274408	MB-6063	4476.101	5042.564	9518.665
MB-6065	5.311142	MB-6065	4490.676	4997.093	9487.769
MB-6068	5.46266	MB-6068	5558.517	6147.292	11705.808
MB-6069	5.828993	MB-6069	5587.722	5154.537	10742.259
MB-6071	5.672182	MB-6071	5742.084	6564.417	12306.501
MB-6075	5.361063	MB-6075	2782.581	2973.68	5756.262
MB-6077	5.948365	MB-6077	4999.853	5935.542	10935.395
MB-6079	5.627983	MB-6079	3997.288	4208.591	8205.878
MB-6080	5.582708	MB-6080	4383.245	8267.284	12650.529
MB-6082	5.443883	MB-6082	5352.464	6632.508	11984.972
MB-6083	5.568312	MB-6083	3514.397	3474.672	6989.068
MB-6085	5.528309	MB-6085	5267.366	7103.024	12370.39
MB-6092	5.536486	MB-6092	5187.962	5810.757	10998.72
MB-6097	5.36383	MB-6097	2844.657	4838.957	7683.614
MB-6098	5.505693	MB-6098	3662.042	5137.854	8799.895
MB-6100	5.354927	MB-6100	4519.784	5442.867	9962.651
MB-6101	5.55259	MB-6101	4769.477	5871.528	10641.006
MB-6103	5.439709	MB-6103	5309.908	6690.946	12000.854
MB-6105	5.683293	MB-6105	5568.04	7225.608	12793.649
MB-6107	5.634983	MB-6107	5791.995	6608.127	12400.122
MB-6108	5.753224	MB-6108	5980.25	5521.706	11501.955
MB-6113	5.67079	MB-6113	5566.624	5296.705	10863.329
MB-6114	5.512171	MB-6114	5401.817	6616.465	12018.281
MB-6116	5.859664	MB-6116	5730.623	7793.126	13523.749
MB-6118	6.087189	MB-6118	6140.463	7198.892	13339.356
MB-6122	5.68581	MB-6122	5448.74	6577.989	12026.729
MB-6124	5.614649	MB-6124	3911.609	4704.576	8616.185
MB-6125	5.941573	MB-6125	6141.657	6107.411	12249.068
MB-6131	5.283057	MB-6131	4789.129	6283.589	11072.718
MB-6133	5.846263	MB-6133	4740.672	5034.341	9775.013
MB-6135	5.558321	MB-6135	4568.942	4862.361	9431.303
MB-6138	5.842088	MB-6138	6411.957	6432.371	12844.328
MB-6141	5.609303	MB-6141	3562.451	3419.043	6981.494
MB-6143	5.789831	MB-6143	5685.914	5201.165	10887.079
MB-6144	5.434799	MB-6144	5834.832	8241.693	14076.525
MB-6145	5.338975	MB-6145	3803.888	5330.71	9134.598
MB-6146	5.433044	MB-6146	5668.039	7171.8	12839.839
MB-6147	5.797553	MB-6147	6592.827	5866.169	12458.996
MB-6149	5.55551	MB-6149	3025.314	3030.265	6055.579
MB-6150	5.724785	MB-6150	6098.931	6884.444	12983.375
MB-6152	5.677295	MB-6152	5719.905	7806.704	13526.609
MB-6154	5.53753	MB-6154	3834.14	4927.349	8761.489
MB-6156	5.460802	MB-6156	5596.249	6475.026	12071.275
MB-6157	5.714495	MB-6157	5816.417	7217.403	13033.82
MB-6160	5.575989	MB-6160	5703.788	7591.504	13295.292
MB-6163	5.579265	MB-6163	4241.024	5379.821	9620.845
MB-6164	5.648205	MB-6164	5842.44	6374.145	12216.585
MB-6167	5.608213	MB-6167	4903.886	5939.144	10843.03
MB-6168	5.764132	MB-6168	6507.791	6569.74	13077.531
MB-6169	5.818236	MB-6169	6064.975	7264.099	13329.074
MB-6171	5.609792	MB-6171	4700.352	4172.435	8872.787
MB-6178	5.504164	MB-6178	5245.513	6694.077	11939.59
MB-6179	5.54455	MB-6179	3975.097	4595.609	8570.707
MB-6181	5.207682	MB-6181	1719.413	2895.856	4615.269
MB-6182	5.452462	MB-6182	4679.614	7121.546	11801.16
MB-6183	5.327513	MB-6183	3574.578	4502.575	8077.153
MB-6184	5.263045	MB-6184	3745.903	5479.199	9225.102
MB-6185	5.987089	MB-6185	5151.502	4060.432	9211.934
MB-6187	5.556651	MB-6187	5740.208	7062.916	12803.125
MB-6188	5.536268	MB-6188	4690.834	7527.865	12218.7
MB-6189	5.504983	MB-6189	4500.562	5189.599	9690.161
MB-6190	5.848133	MB-6190	4842.251	4730.423	9572.674
MB-6192	5.656338	MB-6192	4823.919	5086.823	9910.742
MB-6194	6.233842	MB-6194	6066.626	5617.871	11684.497
MB-6195	5.944076	MB-6195	6345.66	6844.751	13190.411
MB-6200	6.001619	MB-6200	5694.504	4973.485	10667.989
MB-6201	5.627781	MB-6201	4939.025	5288.715	10227.74
MB-6204	5.846117	MB-6204	6155.337	5717.227	11872.564
MB-6207	5.716686	MB-6207	5306.908	5381.762	10688.671
MB-6208	5.537275	MB-6208	4809.611	7302.734	12112.346
MB-6211	5.385467	MB-6211	5262.583	6349.4	11611.983
MB-6212	5.96509	MB-6212	6135.946	6321.547	12457.492
MB-6214	5.762455	MB-6214	4963.213	5001.264	9964.477
MB-6217	5.513098	MB-6217	3789.666	4450.635	8240.3
MB-6218	5.649066	MB-6218	5369.506	7521.207	12890.713
MB-6223	5.528952	MB-6223	4909.869	7591.624	12501.493
MB-6224	5.644088	MB-6224	6078.673	7872.854	13951.527
MB-6225	5.827629	MB-6225	5749.979	5697.424	11447.403
MB-6226	5.427166	MB-6226	4625.898	5844.827	10470.725
MB-6228	6.011156	MB-6228	6569.146	8390.172	14959.319
MB-6229	5.883409	MB-6229	6061.942	6187.418	12249.361
MB-6231	5.353709	MB-6231	4433.663	5415.383	9849.046
MB-6232	6.041947	MB-6232	5683.318	5538.53	11221.848
MB-6233	5.661518	MB-6233	6097.893	5931.974	12029.867
MB-6234	5.436212	MB-6234	5627.201	6106.546	11733.747
MB-6237	5.599912	MB-6237	4810.384	5964.764	10775.148
MB-6238	5.802742	MB-6238	5573.966	5494.051	11068.016
MB-6239	5.798916	MB-6239	5583.892	5814.687	11398.58
MB-6242	5.676702	MB-6242	4108.45	6655.138	10763.587
MB-6245	5.60311	MB-6245	3890.143	5712.736	9602.879
MB-6246	5.400431	MB-6246	4657.169	6259.973	10917.142
MB-6248	5.485483	MB-6248	5122.983	6849.237	11972.22
MB-6251	5.704828	MB-6251	4181.616	5146.979	9328.595
MB-6253	6.005731	MB-6253	5175.049	4244.893	9419.942
MB-6254	5.59046	MB-6254	4495.932	4107.643	8603.575
MB-6256	5.511286	MB-6256	4837.222	5076.996	9914.219
MB-6257	5.934635	MB-6257	4927.23	4071.553	8998.782
MB-6263	5.783826	MB-6263	5372.573	6256.595	11629.168
MB-6271	5.503496	MB-6271	3649.595	3396.223	7045.818
MB-6272	5.691177	MB-6272	5145.202	6837.449	11982.651
MB-6273	5.666388	MB-6273	5174.589	4311.594	9486.183
MB-6280	5.345857	MB-6280	4526.244	6674.868	11201.112
MB-6281	5.498541	MB-6281	3260.375	4677.161	7937.536
MB-6283	5.881001	MB-6283	4884.497	4223.13	9107.627
MB-6284	5.875417	MB-6284	5271.928	5106.556	10378.484
MB-6286	5.496279	MB-6286	4956.989	5997.38	10954.368
MB-6287	5.917324	MB-6287	5200.129	5615.374	10815.503
MB-6288	5.745549	MB-6288	4726.711	4887.601	9614.312
MB-6297	5.495408	MB-6297	5823.687	5815.832	11639.519
MB-6300	5.628787	MB-6300	5446.29	5991.95	11438.24
MB-6302	5.498892	MB-6302	5380.116	5618.94	10999.056
MB-6305	5.735525	MB-6305	5675.459	7917.571	13593.031
MB-6306	5.335605	MB-6306	4131.937	5379.17	9511.107
MB-6308	5.619358	MB-6308	5655.14	6050.74	11705.88
MB-6312	5.594537	MB-6312	5411.12	6624.051	12035.171
MB-6314	5.570285	MB-6314	2760.173	5562.527	8322.699
MB-6317	5.450806	MB-6317	4810.034	5622.525	10432.559
MB-6318	5.601472	MB-6318	5289.685	6758.014	12047.699
MB-6319	5.867716	MB-6319	5980.007	5848.039	11828.046
MB-6322	5.759226	MB-6322	5478.522	6045.716	11524.238
MB-6327	5.440391	MB-6327	3728.264	4540.388	8268.651
MB-6328	5.284091	MB-6328	3739.473	4879.413	8618.885
MB-6329	5.348419	MB-6329	4834.551	6796.433	11630.984
MB-6330	5.354376	MB-6330	4819.491	8386.124	13205.615
MB-6334	5.474114	MB-6334	3903.689	4373.523	8277.212
MB-6336	5.423396	MB-6336	4110.029	6694.009	10804.038
MB-6337	5.676363	MB-6337	5098.942	4286.061	9385.004
MB-6344	5.679901	MB-6344	4696.281	4891.887	9588.169
MB-6346	5.203199	MB-6346	4229.743	5063.834	9293.577
MB-6358	5.691889	MB-6358	5554.783	5945.257	11500.04
MB-6359	5.727293	MB-6359	5673.557	6070.874	11744.431
MB-6363	5.647548	MB-6363	5612.058	6781.839	12393.897
MB-7000	5.62745	MB-7000	3168.473	4324.123	7492.596
MB-7001	5.661834	MB-7001	5377.586	6799.486	12177.071
MB-7002	5.412316	MB-7002	5945.312	6468.33	12413.642
MB-7003	5.563956	MB-7003	6301.876	6739.801	13041.677
MB-7004	5.589245	MB-7004	5846.401	5579.224	11425.625
MB-7005	6.028154	MB-7005	5956.673	6321.573	12278.247
MB-7006	5.827778	MB-7006	5510.114	5827.96	11338.074
MB-7007	5.327017	MB-7007	4530.846	6466.124	10996.97
MB-7008	5.783697	MB-7008	6621.05	6834.886	13455.936
MB-7009	5.536313	MB-7009	5386.055	6168.606	11554.661
MB-7010	5.450321	MB-7010	4572.793	4363.369	8936.163
MB-7011	6.06242	MB-7011	4496.918	5191.667	9688.585
MB-7012	5.351308	MB-7012	3939.115	5595.917	9535.031
MB-7013	5.248563	MB-7013	3972.863	3702.542	7675.405
MB-7014	5.591579	MB-7014	5721.496	6587.245	12308.742
MB-7015	5.509399	MB-7015	4548.111	3644.458	8192.568
MB-7017	5.379113	MB-7017	5769.184	7298.099	13067.282
MB-7018	5.675289	MB-7018	6128.34	6934.989	13063.329
MB-7019	6.175448	MB-7019	6182.428	6248.154	12430.582
MB-7020	5.988537	MB-7020	5442.523	5989.16	11431.683
MB-7022	5.594261	MB-7022	5315.289	6201.858	11517.147
MB-7023	5.510964	MB-7023	5741.823	7257.261	12999.084
MB-7024	5.507257	MB-7024	5000.909	6856.146	11857.055
MB-7025	5.664257	MB-7025	7488.229	8564.616	16052.845
MB-7026	6.002051	MB-7026	5780.31	5609.011	11389.321
MB-7027	5.569472	MB-7027	6384.173	7227.374	13611.546
MB-7028	5.719806	MB-7028	4370.736	4106.655	8477.392
MB-7029	5.890542	MB-7029	6285.837	7471.513	13757.35
MB-7030	5.414558	MB-7030	5517.912	5575.507	11093.419
MB-7031	5.288776	MB-7031	2368.846	5690.322	8059.168
MB-7032	5.597277	MB-7032	4998.467	4571.475	9569.943
MB-7034	5.59063	MB-7034	3330.916	4202.231	7533.148
MB-7035	5.745324	MB-7035	5973.29	6620.687	12593.976
MB-7036	5.347853	MB-7036	4705.919	6737.566	11443.485
MB-7037	5.387273	MB-7037	4346.097	4946.115	9292.212
MB-7038	5.312344	MB-7038	5354.371	5781.716	11136.087
MB-7039	6.233842	MB-7039	6729.174	6513.806	13242.979
MB-7040	5.763425	MB-7040	5716.166	6290.433	12006.599
MB-7041	5.670623	MB-7041	5814.968	6504.366	12319.334
MB-7042	5.661757	MB-7042	5409.647	5704.143	11113.79
MB-7043	5.731799	MB-7043	6676.02	7698.599	14374.62
MB-7044	5.904526	MB-7044	6790.667	7336.448	14127.114
MB-7045	5.429879	MB-7045	5365.38	6924.186	12289.567
MB-7046	5.142322	MB-7046	2987.461	3223.51	6210.971
MB-7048	5.360166	MB-7048	4904.189	6220.749	11124.938
MB-7049	5.324283	MB-7049	1540.104	3789.35	5329.453
MB-7050	5.45863	MB-7050	3878.272	3492.31	7370.582
MB-7051	5.689048	MB-7051	4552.201	3878.376	8430.577
MB-7052	5.373594	MB-7052	4464.297	7658.711	12123.008
MB-7053	5.321103	MB-7053	4268.276	4729.178	8997.454
MB-7054	5.397963	MB-7054	4433.103	7240.535	11673.639
MB-7055	5.626012	MB-7055	2368.94	3229.429	5598.369
MB-7056	5.49709	MB-7056	4110.027	3593.685	7703.712
MB-7057	5.539031	MB-7057	5045.211	5204.818	10250.029
MB-7058	5.575421	MB-7058	5343.776	4076.76	9420.537
MB-7059	5.724052	MB-7059	4964.322	6286.365	11250.687
MB-7060	5.355661	MB-7060	4102.937	3974.17	8077.108
MB-7061	5.697292	MB-7061	6164.489	5588.028	11752.517
MB-7062	5.730308	MB-7062	5785.124	6375.418	12160.542
MB-7063	5.845196	MB-7063	5607.969	6267.955	11875.924
MB-7065	5.575472	MB-7065	3827.443	4384.395	8211.838
MB-7066	5.63052	MB-7066	4536.723	4774.782	9311.505
MB-7067	5.252004	MB-7067	5436.63	6460.656	11897.286
MB-7068	5.476397	MB-7068	5331.273	7505.042	12836.315
MB-7069	5.709979	MB-7069	5608.063	7492.815	13100.879
MB-7070	5.723128	MB-7070	5671.134	6498.636	12169.77
MB-7071	5.425254	MB-7071	5857.062	8244.215	14101.277
MB-7072	5.45212	MB-7072	3915.891	4569.867	8485.759
MB-7073	5.4496	MB-7073	4642.948	5818.207	10461.155
MB-7074	5.651414	MB-7074	5618.431	4708.505	10326.935
MB-7075	5.296564	MB-7075	1959	2651.551	4610.551
MB-7076	5.496317	MB-7076	4174.334	4671.474	8845.809
MB-7077	5.776316	MB-7077	6288.17	6100.687	12388.857
MB-7078	5.814479	MB-7078	5089.786	6337.721	11427.507
MB-7079	5.751597	MB-7079	6886.027	7274.578	14160.605
MB-7080	5.742659	MB-7080	5260.266	6097.471	11357.737
MB-7081	5.781395	MB-7081	5797.46	8606.668	14404.128
MB-7082	5.396239	MB-7082	4452.21	5821.127	10273.338
MB-7083	5.401397	MB-7083	4306.096	6586.52	10892.616
MB-7084	5.416096	MB-7084	3170.629	5882.013	9052.642
MB-7085	5.376248	MB-7085	4599.924	5220.358	9820.282
MB-7086	5.430011	MB-7086	3852.472	7121.721	10974.193
MB-7087	5.474624	MB-7087	3524.453	6166.885	9691.337
MB-7088	5.474983	MB-7088	4783.266	7090.104	11873.37
MB-7089	5.648993	MB-7089	5412.246	7535.656	12947.902
MB-7090	5.431024	MB-7090	3784.14	4147.395	7931.535
MB-7091	5.66029	MB-7091	5344.116	4412.426	9756.543
MB-7092	5.414795	MB-7092	4087.196	7034.14	11121.336
MB-7093	5.486472	MB-7093	5918.394	6020.507	11938.901
MB-7094	5.397372	MB-7094	3940.81	6410.324	10351.134
MB-7095	5.353992	MB-7095	3906.371	4250.05	8156.421
MB-7096	5.395464	MB-7096	5418.248	5567.903	10986.151
MB-7097	5.202343	MB-7097	3947.344	4376.49	8323.834
MB-7099	5.499201	MB-7099	4336.965	4641.183	8978.149
MB-7100	5.553195	MB-7100	2414.399	2080.983	4495.382
MB-7101	5.70815	MB-7101	4452.899	5563.405	10016.304
MB-7102	5.516885	MB-7102	2548.098	3605.012	6153.11
MB-7104	5.536444	MB-7104	5780.08	8185.601	13965.681
MB-7106	5.760061	MB-7106	5489.287	5612.372	11101.66
MB-7107	5.287186	MB-7107	3033.705	3841.154	6874.859
MB-7109	5.500086	MB-7109	3628.229	4627.76	8255.99
MB-7111	5.461468	MB-7111	5188.77	7272.893	12461.662
MB-7112	5.543915	MB-7112	5560.993	6605.887	12166.879
MB-7113	5.539165	MB-7113	5618.644	5330.785	10949.43
MB-7114	5.554845	MB-7114	4038.199	6908.763	10946.962
MB-7115	5.418405	MB-7115	2701.961	5054.086	7756.047
MB-7116	5.494426	MB-7116	4931.71	6095.947	11027.657
MB-7118	5.325394	MB-7118	4495.25	4128.735	8623.985
MB-7119	5.482313	MB-7119	4305.767	6933.093	11238.86
MB-7121	5.432572	MB-7121	5391.876	8125.731	13517.607
MB-7122	5.525646	MB-7122	4968.828	7415.653	12384.481
MB-7123	5.535704	MB-7123	4521.648	6289.408	10811.056
MB-7124	5.255294	MB-7124	3325.96	3121.668	6447.628
MB-7127	5.438963	MB-7127	3357.148	3577.136	6934.284
MB-7128	5.548977	MB-7128	5673.889	6370.164	12044.053
MB-7130	5.508524	MB-7130	3492.382	3702.291	7194.673
MB-7131	5.378403	MB-7131	1711.099	3939.359	5650.458
MB-7132	5.569115	MB-7132	3866.496	5624.254	9490.75
MB-7133	5.439199	MB-7133	5720.541	6209.039	11929.58
MB-7135	5.496242	MB-7135	2914.213	3334.278	6248.491
MB-7137	5.416992	MB-7137	5075.437	5839.266	10914.702
MB-7138	5.558513	MB-7138	3347.87	4215.722	7563.591
MB-7140	5.557599	MB-7140	3556.492	4358.375	7914.867
MB-7141	5.25876	MB-7141	4576.447	4892.782	9469.229
MB-7142	5.445352	MB-7142	4826.402	4364.315	9190.716
MB-7143	5.357372	MB-7143	4380.549	5026.124	9406.673
MB-7144	5.468161	MB-7144	4091.386	4714.598	8805.983
MB-7145	5.379954	MB-7145	3765.942	5679.942	9445.884
MB-7147	5.319318	MB-7147	3441.575	4747.563	8189.138
MB-7149	5.405845	MB-7149	4258.971	5594.952	9853.923
MB-7150	5.460028	MB-7150	5275.608	6411.84	11687.448
MB-7151	5.901473	MB-7151	2641.732	4244.304	6886.036
MB-7152	5.437399	MB-7152	3593.914	3929.187	7523.101
MB-7153	5.428974	MB-7153	3381.875	4556.654	7938.529
MB-7154	5.347713	MB-7154	4122.661	7311.912	11434.573
MB-7155	5.437365	MB-7155	4117.917	6654.3	10772.217
MB-7157	5.39849	MB-7157	2734.046	3860.833	6594.879
MB-7158	5.766784	MB-7158	6017.953	8022.032	14039.985
MB-7159	5.222589	MB-7159	1736.993	2865.874	4602.867
MB-7160	5.489158	MB-7160	4585.015	4816.102	9401.117
MB-7161	5.510758	MB-7161	4852.695	6791.152	11643.846
MB-7162	5.444157	MB-7162	4514.215	6185.354	10699.569
MB-7163	5.575989	MB-7163	5615.267	6000.421	11615.688
MB-7164	5.56015	MB-7164	4189.556	4075.65	8265.206
MB-7165	5.312344	MB-7165	2769.3	5880.518	8649.819
MB-7167	5.635878	MB-7167	5273.214	4766.792	10040.006
MB-7168	5.333965	MB-7168	5269.733	6704.377	11974.11
MB-7170	5.50284	MB-7170	4578.576	6325.814	10904.389
MB-7171	5.499585	MB-7171	3914.881	4098.69	8013.571
MB-7172	5.364553	MB-7172	4354.487	5264.449	9618.937
MB-7173	5.427	MB-7173	4912.486	6802.582	11715.069
MB-7174	5.290616	MB-7174	4871.696	7692.885	12564.581
MB-7176	5.675039	MB-7176	5275.908	4394.872	9670.779
MB-7181	5.423396	MB-7181	2773.384	4410.508	7183.892
MB-7182	5.512009	MB-7182	4203.9	4730.899	8934.799
MB-7185	5.068403	MB-7185	2229.166	3083.142	5312.308
MB-7186	5.361028	MB-7186	3820.805	5219.122	9039.927
MB-7187	5.646755	MB-7187	4690.454	6438.586	11129.04
MB-7189	5.234782	MB-7189	4181.832	4287.714	8469.547
MB-7193	5.417563	MB-7193	4541.623	5162.499	9704.122
MB-7194	5.457934	MB-7194	2518.497	3627.269	6145.766
MB-7195	5.256563	MB-7195	3629.907	4240.189	7870.096
MB-7196	5.715585	MB-7196	5015.479	5579.021	10594.5
MB-7197	5.055013	MB-7197	4260.783	4969.904	9230.687
MB-7198	5.516766	MB-7198	4070.368	4390.053	8460.421
MB-7199	5.483443	MB-7199	3573.036	4271.247	7844.283
MB-7200	5.447477	MB-7200	4843.175	4907.351	9750.526
MB-7201	5.538012	MB-7201	4200.193	8468.052	12668.245
MB-7205	5.319241	MB-7205	5449.475	6848.064	12297.54
MB-7207	5.48143	MB-7207	5771.984	7333.309	13105.293
MB-7208	5.48677	MB-7208	4211.058	7491.214	11702.272
MB-7212	5.40398	MB-7212	4053.08	4801.623	8854.704
MB-7215	5.606526	MB-7215	6477.808	6238.527	12716.335
MB-7216	5.422466	MB-7216	2161.246	3137.817	5299.063
MB-7217	5.737482	MB-7217	6031.036	5980.876	12011.912
MB-7218	5.464787	MB-7218	4254.598	4289.618	8544.216
MB-7219	5.464221	MB-7219	4603.277	4969.488	9572.765
MB-7220	5.41871	MB-7220	5017.682	4443.564	9461.246
MB-7225	5.509322	MB-7225	3146.156	4221.251	7367.407
MB-7226	5.494915	MB-7226	3711.385	4666.755	8378.14
MB-7227	5.353066	MB-7227	4398.169	5380.435	9778.604
MB-7228	5.728332	MB-7228	6025.987	6034.053	12060.041
MB-7229	5.389891	MB-7229	3484.746	3827.778	7312.524
MB-7230	5.531084	MB-7230	4513.545	4079.074	8592.619
MB-7231	5.303878	MB-7231	3456.901	4927.543	8384.445
MB-7232	5.463586	MB-7232	3012.585	4082.117	7094.702
MB-7233	5.366273	MB-7233	4839.053	5218.634	10057.687
MB-7234	5.581225	MB-7234	2720.917	2548.546	5269.463
MB-7235	5.415096	MB-7235	4600.701	5356.446	9957.147
MB-7236	5.164436	MB-7236	2835.653	3961.642	6797.295
MB-7237	5.492295	MB-7237	5534.142	6741.819	12275.961
MB-7238	5.429844	MB-7238	4375.024	4349.813	8724.837
MB-7241	5.382979	MB-7241	4310.326	5300.461	9610.787
MB-7243	5.337994	MB-7243	5117.465	6701.45	11818.915
MB-7244	5.611622	MB-7244	5887.905	6472.536	12360.441
MB-7249	5.430046	MB-7249	723.6731	1673.7547	2397.4278
MB-7250	5.190604	MB-7250	5437.704	7371.314	12809.018
MB-7251	5.363758	MB-7251	5100.252	7180.485	12280.737
MB-7252	5.22804	MB-7252	4783.045	8033.313	12816.358
MB-7253	5.471929	MB-7253	4709.74	6743.699	11453.439
MB-7254	5.432097	MB-7254	4254.545	3597.421	7851.966
MB-7256	5.407875	MB-7256	4740.061	5627.997	10368.058
MB-7258	5.375335	MB-7258	2374.004	4513.182	6887.185
MB-7260	5.333743	MB-7260	4861.379	5091.043	9952.422
MB-7262	5.386641	MB-7262	3149.342	6269.019	9418.361
MB-7263	5.426963	MB-7263	3593.567	3897.986	7491.553
MB-7264	5.437027	MB-7264	5956.564	7868.505	13825.069
MB-7266	5.385134	MB-7266	3523.67	4396.481	7920.151
MB-7267	5.419285	MB-7267	3854.629	5838.72	9693.348
MB-7268	5.685557	MB-7268	3698.519	4405.765	8104.284
MB-7269	5.399531	MB-7269	4570.056	7050.528	11620.584
MB-7270	5.442559	MB-7270	4290.705	6456.235	10746.941
MB-7273	5.697563	MB-7273	4192.358	6798.696	10991.053
MB-7275	6.191098	MB-7275	6284.026	5840.385	12124.411
MB-7276	5.397338	MB-7276	4653.782	6640.279	11294.061
MB-7277	5.314046	MB-7277	4680.211	5139.251	9819.463
MB-7278	5.433278	MB-7278	4944.679	4624.196	9568.876
MB-7279	5.552266	MB-7279	4287.488	6118.682	10406.171
MB-7280	5.481575	MB-7280	4594.597	5206.981	9801.578
MB-7281	5.546769	MB-7281	5584.413	6734.612	12319.026
MB-7283	5.410134	MB-7283	3154.262	3908.019	7062.281
MB-7284	5.811383	MB-7284	5484.311	4770.468	10254.779
MB-7285	6.145596	MB-7285	6939.271	6763.563	13702.834
MB-7286	5.663625	MB-7286	5500.812	5767.266	11268.078
MB-7287	5.778209	MB-7287	5622.743	6901.583	12524.326
MB-7288	5.62865	MB-7288	4856.036	5623.517	10479.554
MB-7289	5.766546	MB-7289	6205.848	6937.759	13143.606
MB-7291	5.725516	MB-7291	6230.521	8150.779	14381.3
MB-7292	5.869851	MB-7292	5736.329	5231.512	10967.841
MB-7293	5.938845	MB-7293	6472.911	6475.658	12948.57
MB-7294	5.273172	MB-7294	3623.593	4896.118	8519.711
MB-7295	6.293278	MB-7295	6526.992	6034.727	12561.72
MB-7296	5.642659	MB-7296	4969.086	5915.814	10884.9
MB-7297	5.70358	MB-7297	4512.707	6658.154	11170.861
MB-7298	5.715887	MB-7298	5145.031	7133.049	12278.08
MB-7299	5.6443	MB-7299	6037.596	7796.65	13834.246
